# Supplementary material for: Museum Genomics Reveals Temporal Genetic Stasis and Global Genetic Diversity in Arabidopsis thaliana
Source: Mol Ecol. 2025 Aug 13;34(20):e70081. doi: 10.1111/mec.70081 (PMC12530293; doi:10.1111/mec.70081)
Supplement: Supplementary file 2 — Tables S1–S14: mec70081‐sup‐0002‐TablesS1‐S14.zip. [file MEC-34-e70081-s002.zip]

Archive with 30 entries (29 files):
- tablez/
- __MACOSX/._tablez
- tablez/TableS4_lowerTailQTL_combined_1000nullP_Dec2024.xlsx
- __MACOSX/tablez/._TableS4_lowerTailQTL_combined_1000nullP_Dec2024.xlsx
- tablez/Supplementary_TableS1_30Jan2025.xlsx
- __MACOSX/tablez/._Supplementary_TableS1_30Jan2025.xlsx
- tablez/TableS10_lowerTailQTL_regGWAS_germany_combined10000nullP_Dec2024.xlsx
- __MACOSX/tablez/._TableS10_lowerTailQTL_regGWAS_germany_combined10000nullP_Dec2024.xlsx
- tablez/TableS7_lowerTailQTL_combined_norway_1000nullP_Dec2024.xlsx
- __MACOSX/tablez/._TableS7_lowerTailQTL_combined_norway_1000nullP_Dec2024.xlsx
- tablez/TableS13_GeneConsTempChangeEnrichTable.xlsx
- __MACOSX/tablez/._TableS13_GeneConsTempChangeEnrichTable.xlsx
- tablez/TableS14_GenPreResults_01.01.25.xlsx
- __MACOSX/tablez/._TableS14_GenPreResults_01.01.25.xlsx
- tablez/TableS12_lowerTail_ConservGenicTest_Eurasi_22Jan2024.xlsx
- __MACOSX/tablez/._TableS12_lowerTail_ConservGenicTest_Eurasi_22Jan2024.xlsx
- tablez/TableS2_Samples_Depth.csv
- __MACOSX/tablez/._TableS2_Samples_Depth.csv
- tablez/TableS8_lowerTailQTL_regGWAS_iberia_combined10000nullP_Dec2024.xlsx
- __MACOSX/tablez/._TableS8_lowerTailQTL_regGWAS_iberia_combined10000nullP_Dec2024.xlsx
- tablez/TableS9_lowerTailQTL_regGWAS_norway_combined10000nullP_Dec2024.xlsx
- __MACOSX/tablez/._TableS9_lowerTailQTL_regGWAS_norway_combined10000nullP_Dec2024.xlsx
- tablez/TableS5_lowerTailQTL_combined_germany_1000nullP_Dec2024.xlsx
- __MACOSX/tablez/._TableS5_lowerTailQTL_combined_germany_1000nullP_Dec2024.xlsx
- tablez/TableS11_lowerTail_ConservGenicTest_combTable_23Dec2024.xlsx
- __MACOSX/tablez/._TableS11_lowerTail_ConservGenicTest_combTable_23Dec2024.xlsx
- tablez/TableS3_CombinedTimeGWAS_Genes2.5kb_top25SNPs_Table_5Apr2025.xlsx
- __MACOSX/tablez/._TableS3_CombinedTimeGWAS_Genes2.5kb_top25SNPs_Table_5Apr2025.xlsx
- tablez/TableS6_lowerTailQTL_combined_iberia_1000nullP_Dec2024.xlsx
- __MACOSX/tablez/._TableS6_lowerTailQTL_combined_iberia_1000nullP_Dec2024.xlsx
