# Supplementary material for: Museum Genomics Reveals Temporal Genetic Stasis and Global Genetic Diversity in Arabidopsis thaliana
Source: Mol Ecol. 2025 Aug 13;34(20):e70081. doi: 10.1111/mec.70081 (PMC12530293; doi:10.1111/mec.70081)
Supplement: Supplementary file 2 — Tables S1–S14: mec70081‐sup‐0002‐TablesS1‐S14.zip. [file MEC-34-e70081-s002.zip › tablez/Supplementary_TableS1_30Jan2025.xlsx]

## Sheet: Supplementary_Table1_FINAL24_JR
Sample.ID	PhotoID.Lasky	LaskyID	Ecotype	Durvasula.SRA.ID	Country	Year	Lat	Long	Data.Set	Herbarium.Fresh.tissue.Data.publicly.avaliable	Herbarium.Code	region		Column name	Notes
AUT_1939a_1001G	NA	NA	7158	NA	Austria	1939	47	15.5	1001G	Data Publicly avaliable	NA	C Eur		Sample.ID	ID used for this study, found in SNP dataset
AUT_1939b_1001G	NA	NA	8311	NA	Austria	1939	47.5	11.5	1001G	Data Publicly avaliable	NA	C Eur		PhotoID.Lasky	ID used for photo of the specimens - for those also included in DeLeo et al. 2020 Global Change Biology
AUT_1942_1001G	NA	NA	7298	NA	Austria	1942	47.04	10.51	1001G	Data Publicly avaliable	NA	C Eur		LaskyID	Internal ID used in Lasky Lab. Also matches those in supplemental data of DeLeo et al. 2020 GCB
AUT_2003a_1001G	NA	NA	6975	NA	Austria	2003	48.3	14.45	1001G	Data Publicly avaliable	NA	C Eur		Ecotype	1001 Genomes ID
AUT_2003b_1001G	NA	NA	15591	NA	Austria	2003	48.3315	14.7266	1001G	Data Publicly avaliable	NA	C Eur		Durvasula.SRA.ID	ID for samples from Durvasula et al. 2017 PNAS
AUT_2003c_1001G	NA	NA	15592	NA	Austria	2003	48.3315	14.7159	1001G	Data Publicly avaliable	NA	C Eur		Country	Country of origin
AUT_2003d_1001G	NA	NA	19949	NA	Austria	2003	48.3268	14.7182	1001G	Data Publicly avaliable	NA	C Eur		Year	Year of collection
AUT_2003e_1001G	NA	NA	19950	NA	Austria	2003	48.3268	14.7182	1001G	Data Publicly avaliable	NA	C Eur		Lat	Latitude
BEL_1954_1001G	NA	NA	6898	NA	Belgium	1954	51.2167	4.4	1001G	Data Publicly avaliable	NA	C Eur		Long	Longitude
BEL_1987_1001G	NA	NA	6992	NA	Belgium	1987	50.3	5.3	1001G	Data Publicly avaliable	NA	C Eur		Data.Set	Data set of origin. 1001G = 1001 Genomes project, PL = Lang et al. 2024 Nature E&E, AK = Durvasula et al. 2017 PNAS, JA/PW/JM = Norwegian samples sequenced for this study, Texas or aDNA/BGI = herbarium and field collected samples sequenced for this study
CZE_1937_1001G	NA	NA	7349	NA	Czechia	1937	49.5	14.5	1001G	Data Publicly avaliable	NA	C Eur		Herbarium.Fresh.tissue.Data.publicly.avaliable	Whether data are publicly available, or if they come from a specific herbarium, or if they come from newly sequenced modern samples ('Fresh tissue')
CZE_1987a_1001G	NA	NA	7103	NA	Czechia	1987	49.4167	16.2667	1001G	Data Publicly avaliable	NA	C Eur		Herbarium.Code	Three letter code
CZE_1987b_1001G	NA	NA	7177	NA	Czechia	1987	49	15	1001G	Data Publicly avaliable	NA	C Eur		region	Region used in Figure 1 of main text
CZE_2003_1001G	NA	NA	424	NA	Czechia	2003	49.4112	16.2815	1001G	Data Publicly avaliable	NA	C Eur
DEN_2003_1001G	NA	NA	7164	NA	Denmark	2003	55.675	12.5686	1001G	Data Publicly avaliable	NA	C Eur
DEU_1817	NA	NA	NA	NA	Germany	1817	48.7784	9.18001	PL	Staatliches Museum f√ºr Naturkunde Stuttgart	STU	C Eur
DEU_1826a	NA	NA	NA	NA	Germany	1826	48.7428	9.30717	PL	Herbarium Tubingense University of T√ºbingen	TUB	C Eur
DEU_1826b	NA	NA	NA	NA	Germany	1826	48.3456	8.40331	PL	Herbarium Tubingense University of T√ºbingen	TUB	C Eur
DEU_1828	NA	NA	NA	NA	Germany	1828	48.7428	9.30717	PL	Herbarium Tubingense University of T√ºbingen	TUB	C Eur
DEU_1840	NA	NA	NA	NA	Germany	1840	NA	NA	PL	Herbarium Tubingense University of T√ºbingen	TUB	C Eur
DEU_1846	NA	NA	NA	NA	Germany	1846	47.9725	10.3005	PL	Staatliches Museum f√ºr Naturkunde Stuttgart	STU	C Eur
DEU_1849	NA	NA	NA	NA	Germany	1849	48.7118	9.2113	PL	Staatliches Museum f√ºr Naturkunde Stuttgart	STU	C Eur
DEU_1851	NA	NA	NA	NA	Germany	1851	48.3618	8.63143	PL	Staatliches Museum f√ºr Naturkunde Stuttgart	STU	C Eur
DEU_1862	NA	NA	NA	NA	Germany	1862	48.4841	9.98362	PL	Staatliches Museum f√ºr Naturkunde Stuttgart	STU	C Eur
DEU_1866	NA	NA	NA	NA	Germany	1866	48.5236	9.05355	PL	Herbarium Tubingense University of T√ºbingen	TUB	C Eur
DEU_1874	NA	NA	NA	NA	Germany	1874	48.8755	9.39785	PL	Staatliches Museum f√ºr Naturkunde Stuttgart	STU	C Eur
DEU_1875	NA	NA	NA	NA	Germany	1875	48.4638	8.41117	PL	Staatliches Museum f√ºr Naturkunde Stuttgart	STU	C Eur
DEU_1882	NA	NA	NA	NA	Germany	1882	49.4094	8.69472	PL	Staatliches Museum f√ºr Naturkunde Stuttgart	STU	C Eur
DEU_1888	NA	NA	NA	NA	Germany	1888	48.5236	9.05355	PL	Herbarium Tubingense University of T√ºbingen	TUB	C Eur
DEU_1890a	NA	NA	NA	NA	Germany	1890	48.2255	8.38522	PL	Staatliches Museum f√ºr Naturkunde Stuttgart	STU	C Eur
DEU_1890b	NA	NA	NA	NA	Germany	1890	48.5236	9.05355	PL	Herbarium Tubingense University of T√ºbingen	TUB	C Eur
DEU_1890c	NA	NA	NA	NA	Germany	1890	48.5236	9.05355	PL	Herbarium Tubingense University of T√ºbingen	TUB	C Eur
DEU_1891	NA	NA	NA	NA	Germany	1891	48.6619	8.69264	PL	Herbarium Tubingense University of T√ºbingen	TUB	C Eur
DEU_1893	NA	NA	NA	NA	Germany	1893	50.5727	10.2135	PL	Staatliches Museum f√ºr Naturkunde Stuttgart	STU	C Eur
DEU_1894	NA	NA	NA	NA	Germany	1894	47.8303	7.94524	PL	Staatliches Museum f√ºr Naturkunde Stuttgart	STU	C Eur
DEU_1905a	NA	NA	NA	NA	Germany	1905	52.5471	9.72993	PL	Herbarium Tubingense University of T√ºbingen	TBU	C Eur
DEU_1905b	NA	NA	NA	NA	Germany	1905	48.0498	9.33161	PL	Staatliches Museum f√ºr Naturkunde Stuttgart	STU	C Eur
DEU_1915_S41	IMG_4092.JPG	92	NA	NA	Germany	1915	48.8038	9.46346	aDNA/BGI	Kew Botanical Garden	K	C Eur
DEU_1922_S33	DSC_6917.JPG	439	NA	NA	Germany	1922	49.7166	6.6099	aDNA/BGI	Real Jardin Botanico	MA	C Eur
DEU_1928	NA	NA	NA	NA	Germany	1928	48.7277	8.01509	PL	Staatliches Museum f√ºr Naturkunde Stuttgart	STU	C Eur
DEU_1932	NA	NA	NA	NA	Germany	1932	49.0533	8.52451	PL	Herbarium Tubingense University of T√ºbingen	TBU	C Eur
DEU_1934	NA	NA	NA	NA	Germany	1934	47.8426	8.28641	PL	Staatliches Museum f√ºr Naturkunde Stuttgart	STU	C Eur
DEU_1936	NA	NA	NA	NA	Germany	1936	47.7618	8.83487	PL	Staatliches Museum f√ºr Naturkunde Stuttgart	STU	C Eur
DEU_1937	NA	NA	NA	NA	Germany	1937	48.5236	9.05355	PL	Herbarium Tubingense University of T√ºbingen	TBU	C Eur
DEU_1939a_1001G	NA	NA	7013	NA	Germany	1939	52.4584	13.287	1001G	Data Publicly avaliable	NA	C Eur
DEU_1939b_1001G	NA	NA	7106	NA	Germany	1939	51.051	13.7336	1001G	Data Publicly avaliable	NA	C Eur
DEU_1939c_1001G	NA	NA	7119	NA	Germany	1939	50	8.5	1001G	Data Publicly avaliable	NA	C Eur
DEU_1939d_1001G	NA	NA	7147	NA	Germany	1939	50.584	8.67825	1001G	Data Publicly avaliable	NA	C Eur
DEU_1939e_1001G	NA	NA	7163	NA	Germany	1939	52.3721	9.73569	1001G	Data Publicly avaliable	NA	C Eur
DEU_1939f_1001G	NA	NA	7181	NA	Germany	1939	50.927	11.587	1001G	Data Publicly avaliable	NA	C Eur
DEU_1939h_1001G	NA	NA	8312	NA	Germany	1939	50.5	7.5	1001G	Data Publicly avaliable	NA	C Eur
DEU_1940i_1001G	NA	NA	7031	NA	Germany	1940	50.0167	8.6667	1001G	Data Publicly avaliable	NA	C Eur
DEU_1940j_1001G	NA	NA	7094	NA	Germany	1940	49.8724	8.65081	1001G	Data Publicly avaliable	NA	C Eur
DEU_1940k_1001G	NA	NA	7133	NA	Germany	1940	50.1102	8.6822	1001G	Data Publicly avaliable	NA	C Eur
DEU_1940l_1001G	NA	NA	7223	NA	Germany	1940	50.3833	8.0666	1001G	Data Publicly avaliable	NA	C Eur
DEU_1940m_1001G	NA	NA	7337	NA	Germany	1940	50.8738	8.02341	1001G	Data Publicly avaliable	NA	C Eur
DEU_1940n_1001G	NA	NA	8290	NA	Germany	1940	50	8.5	1001G	Data Publicly avaliable	NA	C Eur
DEU_1941_1001G	NA	NA	8366	NA	Germany	1941	50.5	8.5	1001G	Data Publicly avaliable	NA	C Eur
DEU_1943_1001G	NA	NA	7258	NA	Germany	1943	50.5	8.5	1001G	Data Publicly avaliable	NA	C Eur
DEU_1947_1001G	NA	NA	6922	NA	Germany	1947	50.3	8	1001G	Data Publicly avaliable	NA	C Eur
DEU_1948	NA	NA	NA	NA	Germany	1948	48.8936	10.0028	PL	Staatliches Museum f√ºr Naturkunde Stuttgart	STU	C Eur
DEU_1951a	NA	NA	NA	NA	Germany	1951	48.7153	8.73818	PL	Staatliches Museum f√ºr Naturkunde Stuttgart	STU	C Eur
DEU_1951b	NA	NA	NA	NA	Germany	1951	50.8022	7.71307	PL	Staatliches Museum f√ºr Naturkunde Stuttgart	STU	C Eur
DEU_1952	NA	NA	NA	NA	Germany	1952	48.7416	8.68427	PL	Staatliches Museum f√ºr Naturkunde Stuttgart	STU	C Eur
DEU_1953	NA	NA	NA	NA	Germany	1953	50.7495	12.6291	PL	Staatliches Museum f√ºr Naturkunde Stuttgart	STU	C Eur
DEU_1954a_1001G	NA	NA	7231	NA	Germany	1954	50.3833	8.0666	1001G	Data Publicly avaliable	NA	C Eur
DEU_1954b_1001G	NA	NA	7344	NA	Germany	1954	47.6667	9.5	1001G	Data Publicly avaliable	NA	C Eur
DEU_1954c_1001G	NA	NA	7378	NA	Germany	1954	48.0333	7.7667	1001G	Data Publicly avaliable	NA	C Eur
DEU_1955_1001G	NA	NA	6987	NA	Germany	1955	48.0683	7.62551	1001G	Data Publicly avaliable	NA	C Eur
DEU_1957	NA	NA	NA	NA	Germany	1957	48.685	9.01134	PL	Staatliches Museum f√ºr Naturkunde Stuttgart	STU	C Eur
DEU_1957a_1001G	NA	NA	7028	NA	Germany	1957	49.5166	9.3166	1001G	Data Publicly avaliable	NA	C Eur
DEU_1957b_1001G	NA	NA	7161	NA	Germany	1957	53.5	10.5	1001G	Data Publicly avaliable	NA	C Eur
DEU_1957c_1001G	NA	NA	7305	NA	Germany	1957	53.476	10.6065	1001G	Data Publicly avaliable	NA	C Eur
DEU_1959a_1001G	NA	NA	7000	NA	Germany	1959	50.9167	9.57073	1001G	Data Publicly avaliable	NA	C Eur
DEU_1959b_1001G	NA	NA	7062	NA	Germany	1959	50.2981	8.26607	1001G	Data Publicly avaliable	NA	C Eur
DEU_1959c_1001G	NA	NA	7117	NA	Germany	1959	51.5105	9.68253	1001G	Data Publicly avaliable	NA	C Eur
DEU_1961_1001G	NA	NA	7162	NA	Germany	1961	52.24	9.44	1001G	Data Publicly avaliable	NA	C Eur
DEU_1962_1001G	NA	NA	7169	NA	Germany	1962	54.4175	9.88682	1001G	Data Publicly avaliable	NA	C Eur
DEU_1963a_1001G	NA	NA	7202	NA	Germany	1963	50.1797	8.50861	1001G	Data Publicly avaliable	NA	C Eur
DEU_1963b_1001G	NA	NA	7268	NA	Germany	1963	52.6969	10.981	1001G	Data Publicly avaliable	NA	C Eur
DEU_1972_S43	DSC_6910.JPG	433	NA	NA	Germany	1972	54.4206	9.6524	aDNA/BGI	Real Jardin Botanico	MA	C Eur
DEU_1974_1001G	NA	NA	7411	NA	Germany	1974	47.9299	10.8134	1001G	Data Publicly avaliable	NA	C Eur
DEU_1975_1001G	NA	NA	6940	NA	Germany	1975	50.3	8.3	1001G	Data Publicly avaliable	NA	C Eur
DEU_1976a_1001G	NA	NA	7102	NA	Germany	1976	50.7224	8.2372	1001G	Data Publicly avaliable	NA	C Eur
DEU_1976b_1001G	NA	NA	7280	NA	Germany	1976	53.1667	8.2	1001G	Data Publicly avaliable	NA	C Eur
DEU_1978b_1001G	NA	NA	7346	NA	Germany	1978	52.6058	11.8558	1001G	Data Publicly avaliable	NA	C Eur
DEU_1979_1001G	NA	NA	7419	NA	Germany	1979	50.3058	8.32213	1001G	Data Publicly avaliable	NA	C Eur
DEU_1984_1001G	NA	NA	7244	NA	Germany	1984	50.001	8.26664	1001G	Data Publicly avaliable	NA	C Eur
DEU_2003a_1001G	NA	NA	6932	NA	Germany	2003	47.984	10.8719	1001G	Data Publicly avaliable	NA	C Eur
DEU_2003ab_1001G	NA	NA	6680	NA	Germany	2003	51.85	6.4333	1001G	Data Publicly avaliable	NA	C Eur
DEU_2003b_1001G	NA	NA	6920	NA	Germany	2003	51.5338	9.9355	1001G	Data Publicly avaliable	NA	C Eur
DEU_2003c_1001G	NA	NA	6982	NA	Germany	2003	52.3	9.3	1001G	Data Publicly avaliable	NA	C Eur
DEU_2003cd_1001G	NA	NA	6915	NA	Germany	2003	50.3	6.3	1001G	Data Publicly avaliable	NA	C Eur
DEU_2003d_1001G	NA	NA	7036	NA	Germany	2003	50.5	9.5	1001G	Data Publicly avaliable	NA	C Eur
DEU_2003e_1001G	NA	NA	7120	NA	Germany	2003	50	8.5	1001G	Data Publicly avaliable	NA	C Eur
DEU_2003ef_1001G	NA	NA	6919	NA	Germany	2003	50.3	8	1001G	Data Publicly avaliable	NA	C Eur
DEU_2003f_1001G	NA	NA	7125	NA	Germany	2003	49.5955	11.0087	1001G	Data Publicly avaliable	NA	C Eur
DEU_2003g_1001G	NA	NA	7138	NA	Germany	2003	50.5	8.0167	1001G	Data Publicly avaliable	NA	C Eur
DEU_2003h_1001G	NA	NA	7165	NA	Germany	2003	51.3472	8.28844	1001G	Data Publicly avaliable	NA	C Eur
DEU_2003i_1001G	NA	NA	7199	NA	Germany	2003	50.95	6.9666	1001G	Data Publicly avaliable	NA	C Eur
DEU_2003j_1001G	NA	NA	7203	NA	Germany	2003	49.631	11.5722	1001G	Data Publicly avaliable	NA	C Eur
DEU_2003k_1001G	NA	NA	7250	NA	Germany	2003	51.9183	10.1138	1001G	Data Publicly avaliable	NA	C Eur
DEU_2003l_1001G	NA	NA	7276	NA	Germany	2003	50.2	8.5833	1001G	Data Publicly avaliable	NA	C Eur
DEU_2003m_1001G	NA	NA	7282	NA	Germany	2003	50.3827	8.01161	1001G	Data Publicly avaliable	NA	C Eur
DEU_2003n_1001G	NA	NA	7287	NA	Germany	2003	53.3422	8.42255	1001G	Data Publicly avaliable	NA	C Eur
DEU_2003o_1001G	NA	NA	7343	NA	Germany	2003	52.5339	13.181	1001G	Data Publicly avaliable	NA	C Eur
DEU_2003p_1001G	NA	NA	7404	NA	Germany	2003	52.6	10.0667	1001G	Data Publicly avaliable	NA	C Eur
DEU_2003q_1001G	NA	NA	8239	NA	Germany	2003	51	7	1001G	Data Publicly avaliable	NA	C Eur
DEU_2003r_1001G	NA	NA	8420	NA	Germany	2003	50.0667	8.5333	1001G	Data Publicly avaliable	NA	C Eur
DEU_2003s_1001G	NA	NA	9769	NA	Germany	2003	48.55	8.99	1001G	Data Publicly avaliable	NA	C Eur
DEU_2003t_1001G	NA	NA	9774	NA	Germany	2003	48.59	9.22	1001G	Data Publicly avaliable	NA	C Eur
DEU_2003u_1001G	NA	NA	9779	NA	Germany	2003	48.5	8.78	1001G	Data Publicly avaliable	NA	C Eur
DEU_2003v_1001G	NA	NA	9784	NA	Germany	2003	48.5	8.8	1001G	Data Publicly avaliable	NA	C Eur
DEU_2003w_1001G	NA	NA	9786	NA	Germany	2003	48.54	9.01	1001G	Data Publicly avaliable	NA	C Eur
DEU_2003x_1001G	NA	NA	9791	NA	Germany	2003	48.6	9.2	1001G	Data Publicly avaliable	NA	C Eur
DEU_2003y_1001G	NA	NA	9798	NA	Germany	2003	48.54	9.01	1001G	Data Publicly avaliable	NA	C Eur
DEU_2003z_1001G	NA	NA	9807	NA	Germany	2003	48.6	9.22	1001G	Data Publicly avaliable	NA	C Eur
DRC_1972_S45	BR0000015384089	635	NA	NA	Democratic Republic of the Congo	1972	-1.48333	29.4333	aDNA/BGI	Meise Botanic Garden	BR	E & S Africa
DZA_1837_Algh1-hb		NA	NA	ERR3966327	Algeria	1837	NA	NA	AK	Data Publicly avaliable	NA	NW Africa
DZA_1862	DSC_4999.JPG	49	NA	NA	Algeria	1862	NA	NA	aDNA/BGI	The Natural History Museum [British Museum]	NHM	NW Africa
ERI_1969_S50		637	NA	NA	Eritrea	1969	15.3333	39.05	aDNA/BGI	Meise Botanic Garden	BR	E & S Africa
ESP_1897	DSC-6936	609	NA	NA	Spain	1897	NA	NA	aDNA/BGI	Real Jardin Botanico	MA	Ib
ESP_1898	DSC-6970	612	NA	NA	Spain	1898	39.8519	-0.4963	aDNA/BGI	Real Jardin Botanico	MA	Ib
ESP_1908a	DSC_7084.JPG	493	NA	NA	Spain	1908	41.424	-1.379	aDNA/BGI	Real Jardin Botanico	MA	Ib
ESP_1908b	DSC_7085.JPG	494	NA	NA	Spain	1908	41.3756	-1.4956	aDNA/BGI	Real Jardin Botanico	MA	Ib
ESP_1911	DSC-6900	614	NA	NA	Spain	1911	40.5203	-3.7686	aDNA/BGI	Real Jardin Botanico	MA	Ib
ESP_1912a	DSC_6898.JPG	422	NA	NA	Spain	1912	40.7398	-4.0671	aDNA/BGI	Real Jardin Botanico	MA	Ib
ESP_1912b	DSC_6898	619	NA	NA	Spain	1912	40.7341	-4.0671	aDNA/BGI	Real Jardin Botanico	MA	Ib
ESP_1913_S15	DSC_6823	605	NA	NA	Spain	1913	40.0704	-2.13742	aDNA/BGI	Real Jardin Botanico	MA	Ib
ESP_1914	DSC_6835	613	NA	NA	Spain	1914	40.7341	-4.0671	aDNA/BGI	Real Jardin Botanico	MA	Ib
ESP_1924	DSC_6825	606	NA	NA	Spain	1924	38.9902	-3.94128	aDNA/BGI	Real Jardin Botanico	MA	Ib
ESP_1926_S46	DSC_6836	617	NA	NA	Spain	1926	40.3685	-3.77253	aDNA/BGI	Real Jardin Botanico	MA	Ib
ESP_1927	DSC_6899	615	NA	NA	Spain	1927	40.4865	-3.33516	aDNA/BGI	Real Jardin Botanico	MA	Ib
ESP_1930	DSC_6838	603	NA	NA	Spain	1930	40.4592	-3.69163	aDNA/BGI	Real Jardin Botanico	MA	Ib
ESP_1944	DSC-6999	600	NA	NA	Spain	1944	40.2513	-5.9406	aDNA/BGI	Real Jardin Botanico	MA	Ib
ESP_1946	DSC-7053	466	NA	NA	Spain	1946	40.4918	-6.11083	aDNA/BGI	Real Jardin Botanico	MA	Ib
ESP_1954_1001G	NA	NA	8264	NA	Spain	1954	41.6833	2.8	1001G	Data Publicly avaliable	NA	Ib
ESP_1966	DSC-6897	421	NA	NA	Spain	1966	40.2967	-3.4602	aDNA/BGI	Real Jardin Botanico	MA	Ib
ESP_1966_S41	DSC-7060	601	NA	NA	Spain	1966	39.6487	-5.21912	aDNA/BGI	Real Jardin Botanico	MA	Ib
ESP_1968	DSC_7045.JPG	458	NA	NA	Spain	1968	41.9423	-2.5749	aDNA/BGI	Real Jardin Botanico	MA	Ib
ESP_1982	DSC_7094.JPG	502	NA	NA	Spain	1982	42.7421	-3.0267	aDNA/BGI	Real Jardin Botanico	MA	Ib
ESP_1983a	DSC_7099.JPG	507	NA	NA	Spain	1983	42.3295	-8.56867	aDNA/BGI	Real Jardin Botanico	MA	Ib
ESP_1983b	DSC_6892.JPG	417	NA	NA	Spain	1983	39.9769	-4.9739	aDNA/BGI	Real Jardin Botanico	MA	Ib
ESP_1985b	DSC_7096.JPG	504	NA	NA	Spain	1985	42.808	-3.858	aDNA/BGI	Real Jardin Botanico	MA	Ib
ESP_1985c_S36	DSC_7097.JPG	505	NA	NA	Spain	1985	42.8566	-4.2109	aDNA/BGI	Real Jardin Botanico	MA	Ib
ESP_1985d_S11	DSC_7074.JPG	486	NA	NA	Spain	1985	38.8546	-0.2304	aDNA/BGI	Real Jardin Botanico	MA	Ib
ESP_1987	DSC_7044.JPG	457	NA	NA	Spain	1987	41.4722	-4.6455	aDNA/BGI	Real Jardin Botanico	MA	Ib
ESP_1992	DSC_7072.JPG	484	NA	NA	Spain	1992	39.8813	-0.3072	aDNA/BGI	Real Jardin Botanico	MA	Ib
ESP_1995_S29	DSC_6889.JPG	414	NA	NA	Spain	1995	40.043	-1.648	aDNA/BGI	Real Jardin Botanico	MA	Ib
ESP_1998a	DSC_6887.JPG	412	NA	NA	Spain	1998	38.4934	-3.672	aDNA/BGI	Real Jardin Botanico	MA	Ib
ESP_1998b_S2	DSC_6888.JPG	618	NA	NA	Spain	1998	36.6018	-4.5975	aDNA/BGI	Real Jardin Botanico	MA	Ib
ESP_1999_S34	DSC_6890.JPG	415	NA	NA	Spain	1999	38.8093	-4.1501	aDNA/BGI	Real Jardin Botanico	MA	Ib
ESP_2002	DSC-7058	608	NA	NA	Spain	2002	41.2565	-4.0756	aDNA/BGI	Real Jardin Botanico	MA	Ib
ESP_2003a_1001G	NA	NA	6961	NA	Spain	2003	38.3333	-3.53333	1001G	Data Publicly avaliable	NA	Ib
ESP_2003b_1001G	NA	NA	7327	NA	Spain	2003	41.7833	3.03333	1001G	Data Publicly avaliable	NA	Ib
ESP_2003c_1001G	NA	NA	9513	NA	Spain	2003	38.77	-4.07	1001G	Data Publicly avaliable	NA	Ib
ESP_2003d_1001G	NA	NA	9517	NA	Spain	2003	42.19	-7.8	1001G	Data Publicly avaliable	NA	Ib
ESP_2003e_1001G	NA	NA	9518	NA	Spain	2003	39.88	-0.36	1001G	Data Publicly avaliable	NA	Ib
ESP_2003f_1001G	NA	NA	9522	NA	Spain	2003	36.52	-5.27	1001G	Data Publicly avaliable	NA	Ib
ESP_2003g_1001G	NA	NA	9527	NA	Spain	2003	40.37	-5.74	1001G	Data Publicly avaliable	NA	Ib
ESP_2003h_1001G	NA	NA	9542	NA	Spain	2003	40.79	-4.05	1001G	Data Publicly avaliable	NA	Ib
ESP_2003i_1001G	NA	NA	9582	NA	Spain	2003	41.48	-1.63	1001G	Data Publicly avaliable	NA	Ib
ESP_2003j_1001G	NA	NA	9599	NA	Spain	2003	42.8	-5.77	1001G	Data Publicly avaliable	NA	Ib
ESP_2003k_1001G	NA	NA	9819	NA	Spain	2003	42.35	-3.03	1001G	Data Publicly avaliable	NA	Ib
ESP_2003l_1001G	NA	NA	9827	NA	Spain	2003	42.78	0.69	1001G	Data Publicly avaliable	NA	Ib
ESP_2003m_1001G	NA	NA	9852	NA	Spain	2003	40.46	-3.75	1001G	Data Publicly avaliable	NA	Ib
ESP_2003n_1001G	NA	NA	9862	NA	Spain	2003	40.45	-3.67	1001G	Data Publicly avaliable	NA	Ib
ESP_2003o_1001G	NA	NA	9864	NA	Spain	2003	41.76	2.69	1001G	Data Publicly avaliable	NA	Ib
ESP_2003p_1001G	NA	NA	9883	NA	Spain	2003	42.1	-2.56	1001G	Data Publicly avaliable	NA	Ib
ESP_2003q_1001G	NA	NA	9902	NA	Spain	2003	40.71	-3.24	1001G	Data Publicly avaliable	NA	Ib
ESP_2003r_1001G	NA	NA	9905	NA	Spain	2003	40.76	-4.01	1001G	Data Publicly avaliable	NA	Ib
ESP_2007_S15	DSC_6895.JPG	419	NA	NA	Spain	2007	40.8275	-3.5395	aDNA/BGI	Real Jardin Botanico	MA	Ib
ESP_2008_S22	DSC-7040	602	NA	NA	Spain	2008	41.7352	-4.7088	aDNA/BGI	Real Jardin Botanico	MA	Ib
ESP_2010	DSC_7039.JPG	452	NA	NA	Spain	2010	40.2561	-5.0925	aDNA/BGI	Real Jardin Botanico	MA	Ib
EST_2003_1001G	NA	NA	7127	NA	Estonia	2003	58.6656	24.9871	1001G	Data Publicly avaliable	NA	East
ETH_1838_S20	P05446030	NA	NA	NA	Ethiopia	1838	13.0238	38.0999	aDNA/BGI	Mus√©um National d'Histoire Naturelle (Paris)	P	E & S Africa
ETH_1838_S52	BR0000008248671	636	NA	NA	Ethiopia	1838	13.0238	38.0999	aDNA/BGI	Meise Botanic Garden	BR	E & S Africa
ETH_1852a_S45	NA	630	NA	NA	Ethiopia	1852	13.2482	38.2207	aDNA/BGI	Mus√©um National d'Histoire Naturelle (Paris)	P	E & S Africa
ETH_1852b_S30	NA	625	NA	NA	Ethiopia	1852	13.2493	38.2207	aDNA/BGI	Mus√©um National d'Histoire Naturelle (Paris)	P	E & S Africa
ETH_1965a_S37	NA	627	NA	NA	Ethiopia	1965	7.92572	39.2191	aDNA/BGI	Mus√©um National d'Histoire Naturelle (Paris)	P	E & S Africa
ETH_1965b_S63	NA	638	NA	NA	Ethiopia	1965	7.84763	39.3509	aDNA/BGI	Meise Botanic Garden	BR	E & S Africa
ETH_1968a_S7	NA	623	NA	NA	Ethiopia	1968	13.3081	38.2649	aDNA/BGI	Zurich Herbaria (University and ETH Z√ºrich)	UZH	E & S Africa
ETH_1968b_S44	NA	622	NA	NA	Ethiopia	1968	13.3081	38.2649	aDNA/BGI	Zurich Herbaria (University and ETH Z√ºrich)	UZH	E & S Africa
ETH_1968c_S26	NA	624	NA	NA	Ethiopia	1968	13.3081	38.2649	aDNA/BGI	Zurich Herbaria (University and ETH Z√ºrich)	UZH	E & S Africa
ETH_1984	IMG_3953.JPG	30	NA	NA	Ethiopia	1984	6.81511	39.8588	aDNA/BGI	Royal Botanical Gardens, Kew	K	E & S Africa
ETH_2003	NA	3658	NA	NA	Ethiopia	2003	13.2466	38.2108	aDNA/BGI	University of Beyreuth Herbarium	UBT	E & S Africa
ETH_2017a	NA	JL 041-1	NA	NA	Ethiopia	2017	7.01362	39.7177	aDNA/BGI	Fresh Tissue	NA	E & S Africa
ETH_2017b	NA	JL 036-2	NA	NA	Ethiopia	2017	6.87675	39.9023	aDNA/BGI	Fresh Tissue	NA	E & S Africa
ETH_2017c	NA	JL 034-2	NA	NA	Ethiopia	2017	6.79967	39.8243	aDNA/BGI	Fresh Tissue	NA	E & S Africa
ETH_2017d	NA	JL 049-1-1	NA	NA	Ethiopia	2017	13.2719	38.2367	aDNA/BGI	Fresh Tissue	NA	E & S Africa
ETH_2017e	NA	JL 068-1-1	NA	NA	Ethiopia	2017	10.7137	37.8305	aDNA/BGI	Fresh Tissue	NA	E & S Africa
ETH_2017g	NA	JL 004-1	NA	NA	Ethiopia	2017	7.03414	39.5442	aDNA/BGI	Fresh Tissue	NA	E & S Africa
ETH_2017h	NA	JL 011-1-1	NA	NA	Ethiopia	2017	6.8147	39.8581	aDNA/BGI	Fresh Tissue	NA	E & S Africa
ETH_2017i	NA	JL 008-2-1	NA	NA	Ethiopia	2017	7.05293	39.6438	aDNA/BGI	Fresh Tissue	NA	E & S Africa
ETH_2017j	NA	JL 029-1-1	NA	NA	Ethiopia	2017	6.86001	39.8553	aDNA/BGI	Fresh Tissue	NA	E & S Africa
ETH_2018b	NA	70-1	NA	NA	Ethiopia	2018	10.7351	37.8241	Texas	Fresh Tissue	NA	E & S Africa
ETH_2018c	NA	26-1-2	NA	NA	Ethiopia	2018	6.87426	39.8396	Texas	Fresh Tissue	NA	E & S Africa
ETH_2018d	NA	42-1	NA	NA	Ethiopia	2018	7.01963	39.733	Texas	Fresh Tissue	NA	E & S Africa
ETH_2018e	NA	44-1-5	NA	NA	Ethiopia	2018	10.6562	37.8358	Texas	Fresh Tissue	NA	E & S Africa
ETH_2018f	NA	47-1	NA	NA	Ethiopia	2018	10.6385	37.8369	Texas	Fresh Tissue	NA	E & S Africa
ETH_2018g	NA	66-1-1	NA	NA	Ethiopia	2018	10.7133	37.8515	Texas	Fresh Tissue	NA	E & S Africa
ETH_2018h	NA	22-1	NA	NA	Ethiopia	2018	6.87296	39.8425	Texas	Fresh Tissue	NA	E & S Africa
ETH_2018i	NA	49-1-4	NA	NA	Ethiopia	2018	13.2719	38.2367	Texas	Fresh Tissue	NA	E & S Africa
ETH_2018j	NA	31-1	NA	NA	Ethiopia	2018	6.82637	39.8191	Texas	Fresh Tissue	NA	E & S Africa
ETH_2018k	NA	32-1¬†	NA	NA	Ethiopia	2018	6.82334	39.8248	Texas	Fresh Tissue	NA	E & S Africa
ETH_2018m	NA	12_1	NA	NA	Ethiopia	2018	6.79345	39.7705	Texas	Fresh Tissue	NA	E & S Africa
ETH_2018n	NA	11_2_1	NA	NA	Ethiopia	2018	6.8147	39.8581	Texas	Fresh Tissue	NA	E & S Africa
FIN_1979_1001G	NA	NA	7126	NA	Finland	1979	60.1997	24.5682	1001G	Data Publicly avaliable	NA	Scand
FRA_1943_S25	DSC_6909.JPG	432	NA	NA	France	1943	45.76	4.84	aDNA/BGI	Real Jardin Botanico	MA	C Eur
FRA_1943a_1001G	NA	NA	7217	NA	France	1943	48	0.5	1001G	Data Publicly avaliable	NA	C Eur
FRA_1943b_1001G	NA	NA	7320	NA	France	1943	49.4424	1.09849	1001G	Data Publicly avaliable	NA	C Eur
FRA_1960_1001G	NA	NA	7307	NA	France	1960	48.0653	-2.96591	1001G	Data Publicly avaliable	NA	C Eur
FRA_1960a_1001G	NA	NA	6897	NA	France	1960	45	1.3	1001G	Data Publicly avaliable	NA	C Eur
FRA_1960b_1001G	NA	NA	7130	NA	France	1960	44.6447	2.56481	1001G	Data Publicly avaliable	NA	C Eur
FRA_1977_1001G	NA	NA	7430	NA	France	1977	48.6167	6.25	1001G	Data Publicly avaliable	NA	C Eur
FRA_1978_1001G	NA	NA	8343	NA	France	1978	47.5	1.5	1001G	Data Publicly avaliable	NA	C Eur
FRA_1987a_1001G	NA	NA	6958	NA	France	1987	46	3.3	1001G	Data Publicly avaliable	NA	C Eur
FRA_1987b_1001G	NA	NA	8214	NA	France	1987	49	2	1001G	Data Publicly avaliable	NA	C Eur
FRA_2003a_1001G	NA	NA	88	NA	France	2003	47.4	0.683333	1001G	Data Publicly avaliable	NA	C Eur
FRA_2003b_1001G	NA	NA	108	NA	France	2003	48.5167	-4.06667	1001G	Data Publicly avaliable	NA	C Eur
FRA_2003c_1001G	NA	NA	350	NA	France	2003	46.6667	4.11667	1001G	Data Publicly avaliable	NA	C Eur
FRA_2003d_1001G	NA	NA	6959	NA	France	2003	48.5	-1.41	1001G	Data Publicly avaliable	NA	C Eur
FRA_2003e_1001G	NA	NA	7071	NA	France	2003	48.0717	1.33867	1001G	Data Publicly avaliable	NA	C Eur
FRA_2003f_1001G	NA	NA	7092	NA	France	2003	49.416	2.823	1001G	Data Publicly avaliable	NA	C Eur
FRA_2003g_1001G	NA	NA	8244	NA	France	2003	48.6103	2.3086	1001G	Data Publicly avaliable	NA	C Eur
FRA_2003h_1001G	NA	NA	9914	NA	France	2003	47.58	5.33	1001G	Data Publicly avaliable	NA	C Eur
FRA_2003i_1001G	NA	NA	9918	NA	France	2003	47.43	5.21	1001G	Data Publicly avaliable	NA	C Eur
FRA_2003j_1001G	NA	NA	9927	NA	France	2003	44.05	3.69	1001G	Data Publicly avaliable	NA	C Eur
GBR_1867_S19	DSC_5015.JPG	63	NA	NA	Great Britain	1867	51.7162	-0.456157	aDNA/BGI	The Natural History Museum [British Museum]	BM	GB
GBR_1899	IMG_4087.JPG	91	NA	NA	Great Britain	1899	49.2113	-2.16157	aDNA/BGI	Kew Botanical Garden	K	GB
GBR_1902_S22	DSC_5014.JPG	62	NA	NA	Great Britain	1902	51.2216	-0.406173	aDNA/BGI	The Natural History Museum [British Museum]	BM	GB
GBR_1918_S17	DSC_5028.JPG	75	NA	NA	Great Britain	1918	53.2578	-1.78676	aDNA/BGI	The Natural History Museum [British Museum]	BM	GB
GBR_1921	DSC_5006.JPG	55	NA	NA	Great Britain	1921	50.8189	-1.57572	aDNA/BGI	The Natural History Museum [British Museum]	BM	GB
GBR_1933a_S43	DSC_5009.JPG	57	NA	NA	Great Britain	1933	51.1287	-0.014468	aDNA/BGI	The Natural History Museum [British Museum]	BM	GB
GBR_1933b_S36	IMG_4050.JPG	88	NA	NA	Great Britain	1933	52.815	0.523761	aDNA/BGI	Kew Botanical Garden	K	GB
GBR_1953_S18	IMG_4062.JPG	90	NA	NA	Great Britain	1953	54.0728	-2.15796	aDNA/BGI	Kew Botanical Garden	K	GB
GBR_1954_1001G	NA	NA	7061	NA	Great Britain	1954	53.2699	-1.64293	1001G	Data Publicly avaliable	NA	GB
GBR_1955_1001G	NA	NA	7342	NA	Great Britain	1955	53.6473	-3.00733	1001G	Data Publicly avaliable	NA	GB
GBR_1959a_1001G	NA	NA	5748	NA	Great Britain	1959	56	-4.4	1001G	Data Publicly avaliable	NA	GB
GBR_1959b_1001G	NA	NA	7014	NA	Great Britain	1959	56.5459	-4.79821	1001G	Data Publicly avaliable	NA	GB
GBR_1959c_1001G	NA	NA	7192	NA	Great Britain	1959	55.6395	-5.66364	1001G	Data Publicly avaliable	NA	GB
GBR_1967_S13	DSC_5050.JPG	97	NA	NA	Great Britain	1967	52.5992	-1.07837	aDNA/BGI	University of Oslo	O	GB
GBR_2003a_1001G	NA	NA	6907	NA	Great Britain	2003	51.4083	-0.6383	1001G	Data Publicly avaliable	NA	GB
GBR_2003b_1001G	NA	NA	6908	NA	Great Britain	2003	51.4083	-0.6383	1001G	Data Publicly avaliable	NA	GB
GBR_2003c_1001G	NA	NA	5720	NA	Great Britain	2003	53.3	-1.6	1001G	Data Publicly avaliable	NA	GB
GBR_2003d_1001G	NA	NA	5741	NA	Great Britain	2003	56.6	-4.1	1001G	Data Publicly avaliable	NA	GB
GBR_2003e_1001G	NA	NA	5776	NA	Great Britain	2003	52.9	-1.3	1001G	Data Publicly avaliable	NA	GB
GBR_2003f_1001G	NA	NA	5784	NA	Great Britain	2003	56.4	-5.2	1001G	Data Publicly avaliable	NA	GB
GBR_2003g_1001G	NA	NA	5798	NA	Great Britain	2003	53.1	-3.3	1001G	Data Publicly avaliable	NA	GB
GBR_2003h_1001G	NA	NA	5822	NA	Great Britain	2003	56.7333	-5.98333	1001G	Data Publicly avaliable	NA	GB
GBR_2003i_1001G	NA	NA	6986	NA	Great Britain	2003	57.1539	-2.2207	1001G	Data Publicly avaliable	NA	GB
GBR_2003j_1001G	NA	NA	7314	NA	Great Britain	2003	54.3512	-3.41697	1001G	Data Publicly avaliable	NA	GB
GBR_2003k_1001G	NA	NA	5023	NA	Great Britain	2003	51.3	0.5	1001G	Data Publicly avaliable	NA	GB
GBR_2003l_1001G	NA	NA	5210	NA	Great Britain	2003	51.2	0.3	1001G	Data Publicly avaliable	NA	GB
GBR_2008_S17	DSC_5019.JPG	67	NA	NA	Great Britain	2008	51.4565	-0.25579	aDNA/BGI	The Natural History Museum [British Museum]	BM	GB
ITA_1940_1001G	NA	NA	7025	NA	Italy	1940	44.5041	11.3396	1001G	Data Publicly avaliable	NA	Ib
ITA_1973_S11	DSC_5053.JPG	98	NA	NA	Italy	1973	39.1569	9.39491	aDNA/BGI	University of Oslo	O	Ib
ITA_2003a_1001G	NA	NA	8243	NA	Italy	2003	43.7703	11.2547	1001G	Data Publicly avaliable	NA	Ib
ITA_2003b_1001G	NA	NA	9762	NA	Italy	2003	37.69	14.98	1001G	Data Publicly avaliable	NA	Ib
KAZ_1914_S32	DSC_6665.JPG	381	NA	NA	Kazakhstan	1914	53.3	69.4	aDNA/BGI	Komarov Botanical Institute of RAS	LE	East
KAZ_1921_S1	DSC_6636.JPG	374	NA	NA	Kazakhstan	1921	53.2	63.6	aDNA/BGI	Komarov Botanical Institute of RAS	LE	East
KAZ_1956_S8	DSC_6645.JPG	378	NA	NA	Kazakhstan	1956	50.66	79.31	aDNA/BGI	Komarov Botanical Institute of RAS	LE	East
KAZ_2003_1001G	NA	NA	6830	NA	Kazakhstan	2003	49.5	73.1	1001G	Data Publicly avaliable	NA	East
KEN_1935_S42	NA	633	NA	NA	Kenia	1935	1.13204	34.6415	aDNA/BGI	The Natural History Museum [British Museum]	BM	E & S Africa
KEN_1967_S36	NA	626	NA	NA	Kenia	1967	-0.199729	37.4124	aDNA/BGI	Mus√©um National d'Histoire Naturelle (Paris)	P	E & S Africa
KEN_1997_S41	NA	628	NA	NA	Kenia	1997	-1.17702	36.3491	aDNA/BGI	Mus√©um National d'Histoire Naturelle (Paris)	P	E & S Africa
LBN_2003_1001G	NA	NA	9761	NA	Lebanon	2003	33.92	35.7	1001G	Data Publicly avaliable	NA	Ib
LTU_1894_S30	DSC_6211.JPG	319	NA	NA	Lithuania	1894	55.1694	23.8813	aDNA/BGI	Komarov Botanical Institute of RAS	LE	East
LTU_2003b_1001G	NA	NA	8419	NA	Lithuania	2003	54.6833	25.3167	1001G	Data Publicly avaliable	NA	East
LTU_2009_S19	DSC_6921.JPG	442	NA	NA	Lithuania	2009	55.4148	21.0965	aDNA/BGI	Real Jardin Botanico	MA	East
MAR_1981	DSC-6932	611	NA	NA	Morocco	1981	33.0354	-5.32055	aDNA/BGI	Real Jardin Botanico	MA	NW Africa
MAR_2003_1001G	NA	NA	9606	NA	Morocco	2003	31.48	-7.45	1001G	Data Publicly avaliable	NA	NW Africa
MAR_2007_Agl0	NA	NA	NA	ERR2026784	Morocco	2007	32.9724	-5.44856	AK	Data Publicly avaliable	NA	NW Africa
MAR_2007_Agl1	NA	NA	NA	ERR2026779	Morocco	2007	32.9724	-5.44856	AK	Data Publicly avaliable	NA	NW Africa
MAR_2007_Agl2	NA	NA	NA	ERR2026780	Morocco	2007	32.9724	-5.44856	AK	Data Publicly avaliable	NA	NW Africa
MAR_2007_Agl3	NA	NA	NA	ERR2026781	Morocco	2007	32.9724	-5.44856	AK	Data Publicly avaliable	NA	NW Africa
MAR_2007_Agl5	NA	NA	NA	ERR2026782	Morocco	2007	32.9724	-5.44856	AK	Data Publicly avaliable	NA	NW Africa
MAR_2007_Agl9	NA	NA	NA	ERR2026783	Morocco	2007	32.9724	-5.44856	AK	Data Publicly avaliable	NA	NW Africa
MAR_2007_Ait14	NA	NA	NA	ERR2026741	Morocco	2007	31.2366	-7.81285	AK	Data Publicly avaliable	NA	NW Africa
MAR_2007_Ait9	NA	NA	NA	ERR2026742	Morocco	2007	31.2366	-7.81285	AK	Data Publicly avaliable	NA	NW Africa
MAR_2007_Aitba	NA	NA	NA	ERR2026739	Morocco	2007	31.48	-7.45	AK	Data Publicly avaliable	NA	NW Africa
MAR_2007_Arb0	NA	NA	NA	ERR2026744	Morocco	2007	31.4199	-7.5262	AK	Data Publicly avaliable	NA	NW Africa
MAR_2007_Arb2	NA	NA	NA	ERR2026743	Morocco	2007	31.4199	-7.5262	AK	Data Publicly avaliable	NA	NW Africa
MAR_2007_Azr0	NA	NA	NA	ERR2026791	Morocco	2007	33.4236	-5.17911	AK	Data Publicly avaliable	NA	NW Africa
MAR_2007_Azr11	NA	NA	NA	ERR2026785	Morocco	2007	33.4236	-5.17911	AK	Data Publicly avaliable	NA	NW Africa
MAR_2007_Azr13	NA	NA	NA	ERR2026786	Morocco	2007	33.4236	-5.17911	AK	Data Publicly avaliable	NA	NW Africa
MAR_2007_Azr5	NA	NA	NA	ERR2026789	Morocco	2007	33.4236	-5.17911	AK	Data Publicly avaliable	NA	NW Africa
MAR_2007_Azr7	NA	NA	NA	ERR2026790	Morocco	2007	33.4236	-5.17911	AK	Data Publicly avaliable	NA	NW Africa
MAR_2007_Bab0	NA	NA	NA	ERR2026772	Morocco	2007	35.0426	-5.02369	AK	Data Publicly avaliable	NA	NW Africa
MAR_2007_Bab3	NA	NA	NA	ERR2026771	Morocco	2007	35.0426	-5.02369	AK	Data Publicly avaliable	NA	NW Africa
MAR_2007_Bba0	NA	NA	NA	ERR2026759	Morocco	2007	35.0426	-5.02369	AK	Data Publicly avaliable	NA	NW Africa
MAR_2007_Bba1	NA	NA	NA	ERR2026757	Morocco	2007	34.0193	-4.0839	AK	Data Publicly avaliable	NA	NW Africa
MAR_2007_Bba2	NA	NA	NA	ERR2026758	Morocco	2007	34.0193	-4.0839	AK	Data Publicly avaliable	NA	NW Africa
MAR_2007_Bbe0	NA	NA	NA	ERR2026773	Morocco	2007	34.9952	-4.83141	AK	Data Publicly avaliable	NA	NW Africa
MAR_2007_Elh10	NA	NA	NA	ERR2026745	Morocco	2007	31.472	-7.40644	AK	Data Publicly avaliable	NA	NW Africa
MAR_2007_Elh15	NA	NA	NA	ERR2026746	Morocco	2007	31.472	-7.40644	AK	Data Publicly avaliable	NA	NW Africa
MAR_2007_Elh2	NA	NA	NA	ERR2026748	Morocco	2007	31.472	-7.40644	AK	Data Publicly avaliable	NA	NW Africa
MAR_2007_Elh20	NA	NA	NA	ERR2026753	Morocco	2007	31.472	-7.40644	AK	Data Publicly avaliable	NA	NW Africa
MAR_2007_Elh23	NA	NA	NA	ERR2026747	Morocco	2007	31.472	-7.40644	AK	Data Publicly avaliable	NA	NW Africa
MAR_2007_Elh27	NA	NA	NA	ERR2026754	Morocco	2007	31.472	-7.40644	AK	Data Publicly avaliable	NA	NW Africa
MAR_2007_Elh33	NA	NA	NA	ERR2026749	Morocco	2007	31.472	-7.40644	AK	Data Publicly avaliable	NA	NW Africa
MAR_2007_Elh39	NA	NA	NA	ERR2026750	Morocco	2007	31.472	-7.40644	AK	Data Publicly avaliable	NA	NW Africa
MAR_2007_Elh46	NA	NA	NA	ERR2026751	Morocco	2007	31.472	-7.40644	AK	Data Publicly avaliable	NA	NW Africa
MAR_2007_Elh52	NA	NA	NA	ERR2026752	Morocco	2007	31.472	-7.40644	AK	Data Publicly avaliable	NA	NW Africa
MAR_2007_Elk1	NA	NA	NA	ERR2026796	Morocco	2007	32.5352	-6.01497	AK	Data Publicly avaliable	NA	NW Africa
MAR_2007_Elk20	NA	NA	NA	ERR2026792	Morocco	2007	32.5352	-6.01497	AK	Data Publicly avaliable	NA	NW Africa
MAR_2007_Elk28	NA	NA	NA	ERR2026793	Morocco	2007	32.5352	-6.01497	AK	Data Publicly avaliable	NA	NW Africa
MAR_2007_Elk3	NA	NA	NA	ERR2026794	Morocco	2007	32.5352	-6.01497	AK	Data Publicly avaliable	NA	NW Africa
MAR_2007_Elk5	NA	NA	NA	ERR2026795	Morocco	2007	32.5352	-6.01497	AK	Data Publicly avaliable	NA	NW Africa
MAR_2007_Ifr0	NA	NA	NA	ERR2026797	Morocco	2007	33.5501	-5.17465	AK	Data Publicly avaliable	NA	NW Africa
MAR_2007_Ifr3	NA	NA	NA	ERR2026804	Morocco	2007	33.5501	-5.17465	AK	Data Publicly avaliable	NA	NW Africa
MAR_2007_Ifr4	NA	NA	NA	ERR2026798	Morocco	2007	33.5501	-5.17465	AK	Data Publicly avaliable	NA	NW Africa
MAR_2007_Ifr6	NA	NA	NA	ERR2026799	Morocco	2007	33.5501	-5.17465	AK	Data Publicly avaliable	NA	NW Africa
MAR_2007_Ita0	NA	NA	NA	ERR2026740	Morocco	2007	34.0787	-4.19891	AK	Data Publicly avaliable	NA	NW Africa
MAR_2007_Ket10-1	NA	NA	NA	ERR2026774	Morocco	2007	34.9608	-4.66611	AK	Data Publicly avaliable	NA	NW Africa
MAR_2007_Ket10-2	NA	NA	NA	ERR2026776	Morocco	2007	34.9608	-4.66611	AK	Data Publicly avaliable	NA	NW Africa
MAR_2007_Ket12	NA	NA	NA	ERR2026775	Morocco	2007	34.9608	-4.66611	AK	Data Publicly avaliable	NA	NW Africa
MAR_2007_Khe0	NA	NA	NA	ERR2026801	Morocco	2007	32.9273	-5.51027	AK	Data Publicly avaliable	NA	NW Africa
MAR_2007_Khe32	NA	NA	NA	ERR2026800	Morocco	2007	32.9273	-5.51027	AK	Data Publicly avaliable	NA	NW Africa
MAR_2007_Meh0	NA	NA	NA	ERR2026762	Morocco	2007	33.9561	-4.05153	AK	Data Publicly avaliable	NA	NW Africa
MAR_2007_Meh4	NA	NA	NA	ERR2026760	Morocco	2007	33.9561	-4.05153	AK	Data Publicly avaliable	NA	NW Africa
MAR_2007_Meh7	NA	NA	NA	ERR2026761	Morocco	2007	33.9561	-4.05153	AK	Data Publicly avaliable	NA	NW Africa
MAR_2007_Oua0	NA	NA	NA	ERR2026802	Morocco	2007	32.0785	-6.27531	AK	Data Publicly avaliable	NA	NW Africa
MAR_2007_Set0	NA	NA	NA	ERR2026756	Morocco	2007	31.2266	-7.67361	AK	Data Publicly avaliable	NA	NW Africa
MAR_2007_Set6	NA	NA	NA	ERR2026755	Morocco	2007	31.2266	-7.67361	AK	Data Publicly avaliable	NA	NW Africa
MAR_2007_Tah0	NA	NA	NA	ERR2026764	Morocco	2007	34.0529	-4.22245	AK	Data Publicly avaliable	NA	NW Africa
MAR_2007_Tah4	NA	NA	NA	ERR2026763	Morocco	2007	34.0529	-4.22245	AK	Data Publicly avaliable	NA	NW Africa
MAR_2007_Taz0	NA	NA	NA	ERR2026768	Morocco	2007	34.0917	-4.10258	AK	Data Publicly avaliable	NA	NW Africa
MAR_2007_Taz11	NA	NA	NA	ERR2026765	Morocco	2007	34.0917	-4.10258	AK	Data Publicly avaliable	NA	NW Africa
MAR_2007_Taz16	NA	NA	NA	ERR2026766	Morocco	2007	34.0917	-4.10258	AK	Data Publicly avaliable	NA	NW Africa
MAR_2007_Taz18	NA	NA	NA	ERR2026767	Morocco	2007	34.0917	-4.10258	AK	Data Publicly avaliable	NA	NW Africa
MAR_2007_Til2	NA	NA	NA	ERR2026803	Morocco	2007	32.0421	-6.22955	AK	Data Publicly avaliable	NA	NW Africa
MAR_2007_Tiz0	NA	NA	NA	ERR2026770	Morocco	2007	33.8723	-4.02647	AK	Data Publicly avaliable	NA	NW Africa
MAR_2007_Tiz7	NA	NA	NA	ERR2026769	Morocco	2007	33.8723	-4.02647	AK	Data Publicly avaliable	NA	NW Africa
MAR_2007_Zin4	NA	NA	NA	ERR2026777	Morocco	2007	35.4528	-5.42698	AK	Data Publicly avaliable	NA	NW Africa
MAR_2007_Zin9	NA	NA	NA	ERR2026778	Morocco	2007	35.4528	-5.42698	AK	Data Publicly avaliable	NA	NW Africa
NLD_1960_S12	DSC_6926.JPG	447	NA	NA	The Netherlands	1960	50.7748	5.9137	aDNA/BGI	Real Jardin Botanico	NA	C Eur
NLD_1989_1001G	NA	NA	6945	NA	The Netherlands	1989	52.24	4.45	1001G	Data Publicly avaliable	NA	C Eur
NLD_2003a_1001G	NA	NA	6990	NA	The Netherlands	2003	53.448	5.73	1001G	Data Publicly avaliable	NA	C Eur
NLD_2003b_1001G	NA	NA	7002	NA	The Netherlands	2003	51.3333	6.1	1001G	Data Publicly avaliable	NA	C Eur
NLD_2003c_1001G	NA	NA	7143	NA	The Netherlands	2003	51.0167	5.86667	1001G	Data Publicly avaliable	NA	C Eur
NLD_2003d_1001G	NA	NA	7218	NA	The Netherlands	2003	52.1611	4.49015	1001G	Data Publicly avaliable	NA	C Eur
NLD_2003e_1001G	NA	NA	7353	NA	The Netherlands	2003	52.08	4.3	1001G	Data Publicly avaliable	NA	C Eur
NLD_2003f_1001G	NA	NA	7382	NA	The Netherlands	2003	52.0918	5.1145	1001G	Data Publicly avaliable	NA	C Eur
NOR_1898_S26	DSC_5405.JPG	190	NA	NA	Norway	1898	59.419	8.17183	aDNA/BGI	University of Oslo	O	Scand
NOR_1899	DSC_5734.JPG	268	NA	NA	Norway	1899	59.8645	10.7428	aDNA/BGI	University of Oslo	O	Scand
NOR_1905	DSC_5362.JPG	176	NA	NA	Norway	1905	59.5411	10.2733	aDNA/BGI	University of Oslo	O	Scand
NOR_1906_S9	DSC_5578.JPG	229	NA	NA	Norway	1906	59.7333	11.0167	aDNA/BGI	University of Oslo	O	Scand
NOR_1907_S24	DSC_5259.JPG	145	NA	NA	Norway	1907	60.0642	6.54586	aDNA/BGI	University of Oslo	O	Scand
NOR_1908	DSC_5555.JPG	222	NA	NA	Norway	1908	59.9094	10.2695	aDNA/BGI	University of Oslo	O	Scand
NOR_1911_S7	DSC_5136.JPG	124	NA	NA	Norway	1911	65.6712	11.714	aDNA/BGI	University of Oslo	O	Scand
NOR_1912	DSC_5753.JPG	271	NA	NA	Norway	1912	59.8891	10.7101	aDNA/BGI	University of Oslo	O	Scand
NOR_1912_S13	DSC_5279.JPG	153	NA	NA	Norway	1912	60.3913	5.32205	aDNA/BGI	University of Oslo	O	Scand
NOR_1916	DSC_5572.JPG	228	NA	NA	Norway	1916	59.8888	10.5189	aDNA/BGI	University of Oslo	O	Scand
NOR_1918_S2	DSC_5088.JPG	107	NA	NA	Norway	1918	68.1465	13.6096	aDNA/BGI	University of Oslo	O	Scand
NOR_1925	DSC_5648.JPG	248	NA	NA	Norway	1925	59.4284	11.2916	aDNA/BGI	University of Oslo	O	Scand
NOR_1927_S25	DSC_5325.JPG	162	NA	NA	Norway	1927	60.9977	5.09382	aDNA/BGI	University of Oslo	O	Scand
NOR_1928_S6	DSC_5077.JPG	105	NA	NA	Norway	1928	62.3881	5.61461	aDNA/BGI	University of Oslo	O	Scand
NOR_1934	DSC_5584.JPG	231	NA	NA	Norway	1934	59.6725	10.5801	aDNA/BGI	University of Oslo	O	Scand
NOR_1942	DSC_5085.JPG	106	NA	NA	Norway	1942	62.7561	6.44834	aDNA/BGI	University of Oslo	O	Scand
NOR_1949_S5	DSC_5686.JPG	253	NA	NA	Norway	1949	59.1986	10.8313	aDNA/BGI	University of Oslo	O	Scand
NOR_1949a	DSC_5733.JPG	267	NA	NA	Norway	1949	59.9075	10.6807	aDNA/BGI	University of Oslo	O	Scand
NOR_1952	DSC_5691.JPG	255	NA	NA	Norway	1952	59.4939	11.6317	aDNA/BGI	University of Oslo	O	Scand
NOR_1954_S21	DSC_5376.JPG	181	NA	NA	Norway	1954	59.2675	10.4075	aDNA/BGI	University of Oslo	O	Scand
NOR_1956	DSC_5379.JPG	182	NA	NA	Norway	1956	59.4686	10.3412	aDNA/BGI	University of Oslo	O	Scand
NOR_1966	DSC_5599.JPG	238	NA	NA	Norway	1966	60.3814	11.2493	aDNA/BGI	University of Oslo	O	Scand
NOR_1968	DSC_5468.JPG	200	NA	NA	Norway	1968	61.6607	9.72888	aDNA/BGI	University of Oslo	O	Scand
NOR_1976	DSC_5540.JPG	217	NA	NA	Norway	1976	59.9227	9.6797	aDNA/BGI	University of Oslo	O	Scand
NOR_1990	DSC_5597.JPG	237	NA	NA	Norway	1990	60.4036	11.26	aDNA/BGI	University of Oslo	O	Scand
NOR_1992	DSC_5695.JPG	257	NA	NA	Norway	1992	59.412	10.5856	aDNA/BGI	University of Oslo	O	Scand
NOR_1994	DSC_5485.JPG	206	NA	NA	Norway	1994	60.9873	9.2495	aDNA/BGI	University of Oslo	O	Scand
NOR_1995_S22	DSC_5608.JPG	240	NA	NA	Norway	1995	59.9343	10.4673	aDNA/BGI	University of Oslo	O	Scand
NOR_1995_S35	DSC_5705.JPG	260	NA	NA	Norway	1995	59.4449	11.2221	aDNA/BGI	University of Oslo	O	Scand
NOR_1999	DSC_5712.JPG	NA	NA	NA	Norway	1999	59.8525	10.7849	aDNA/BGI	University of Oslo	O	Scand
NOR_2003	DSC_5069.JPG	103	NA	NA	Norway	2003	62.587	6.10832	aDNA/BGI	University of Oslo	O	Scand
NOR_2009_man1_1	NA	NA	NA	NA	Norway	2009	58	7.58	JA/PW/JM	Fresh Tissue	NA	Scand
NOR_2009_man1_11	NA	NA	NA	NA	Norway	2009	58	7.58	JA/PW/JM	Fresh Tissue	NA	Scand
NOR_2009_man1_16	NA	NA	NA	NA	Norway	2009	58	7.58	JA/PW/JM	Fresh Tissue	NA	Scand
NOR_2009_man1_17	NA	NA	NA	NA	Norway	2009	58	7.58	JA/PW/JM	Fresh Tissue	NA	Scand
NOR_2009_man1_4	NA	NA	NA	NA	Norway	2009	58	7.58	JA/PW/JM	Fresh Tissue	NA	Scand
NOR_2009_man1_6	NA	NA	NA	NA	Norway	2009	58	7.58	JA/PW/JM	Fresh Tissue	NA	Scand
NOR_2010_batn_10	NA	NA	NA	NA	Norway	2010	62.93	7.7	JA/PW/JM	Fresh Tissue	NA	Scand
NOR_2010_batn_14	NA	NA	NA	NA	Norway	2010	62.93	7.7	JA/PW/JM	Fresh Tissue	NA	Scand
NOR_2010_batn_15	NA	NA	NA	NA	Norway	2010	62.93	7.7	JA/PW/JM	Fresh Tissue	NA	Scand
NOR_2010_batn_3	NA	NA	NA	NA	Norway	2010	62.93	7.7	JA/PW/JM	Fresh Tissue	NA	Scand
NOR_2010_batn_6	NA	NA	NA	NA	Norway	2010	62.93	7.7	JA/PW/JM	Fresh Tissue	NA	Scand
NOR_2010_flek_14	NA	NA	NA	NA	Finland	2010	58.4	6.62	JA/PW/JM	Fresh Tissue	NA	Scand
NOR_2010_flek_19	NA	NA	NA	NA	Finland	2010	58.4	6.62	JA/PW/JM	Fresh Tissue	NA	Scand
NOR_2010_flek_20	NA	NA	NA	NA	Finland	2010	58.4	6.62	JA/PW/JM	Fresh Tissue	NA	Scand
NOR_2010_flek_3	NA	NA	NA	NA	Finland	2010	58.4	6.62	JA/PW/JM	Fresh Tissue	NA	Scand
NOR_2010_flek_8	NA	NA	NA	NA	Finland	2010	58.4	6.62	JA/PW/JM	Fresh Tissue	NA	Scand
NOR_2010_flek_9	NA	NA	NA	NA	Finland	2010	58.4	6.62	JA/PW/JM	Fresh Tissue	NA	Scand
NOR_2010_haug_1	NA	NA	NA	NA	Norway	2010	63.38	10.07	JA/PW/JM	Fresh Tissue	NA	Scand
NOR_2010_haug_12	NA	NA	NA	NA	Norway	2010	63.38	10.07	JA/PW/JM	Fresh Tissue	NA	Scand
NOR_2010_haug_14	NA	NA	NA	NA	Norway	2010	63.38	10.07	JA/PW/JM	Fresh Tissue	NA	Scand
NOR_2010_haug_4	NA	NA	NA	NA	Norway	2010	63.38	10.07	JA/PW/JM	Fresh Tissue	NA	Scand
NOR_2010_hove_11	NA	NA	NA	NA	Norway	2010	63.38	10.07	JA/PW/JM	Fresh Tissue	NA	Scand
NOR_2010_hove_12	NA	NA	NA	NA	Norway	2010	63.37	10.07	JA/PW/JM	Fresh Tissue	NA	Scand
NOR_2010_hove_5	NA	NA	NA	NA	Norway	2010	63.37	10.07	JA/PW/JM	Fresh Tissue	NA	Scand
NOR_2010_innf_10	NA	NA	NA	NA	Norway	2010	62.5	7.55	JA/PW/JM	Fresh Tissue	NA	Scand
NOR_2010_innf_4	NA	NA	NA	NA	Norway	2010	62.5	7.55	JA/PW/JM	Fresh Tissue	NA	Scand
NOR_2010_innf_6	NA	NA	NA	NA	Norway	2010	62.5	7.55	JA/PW/JM	Fresh Tissue	NA	Scand
NOR_2010_larv_12	NA	NA	NA	NA	Norway	2010	59.1	10.1	JA/PW/JM	Fresh Tissue	NA	Scand
NOR_2010_larv_15	NA	NA	NA	NA	Norway	2011	59.1	10.1	JA/PW/JM	Fresh Tissue	NA	Scand
NOR_2010_larv_18	NA	NA	NA	NA	Norway	2012	59.1	10.1	JA/PW/JM	Fresh Tissue	NA	Scand
NOR_2010_larv_3	NA	NA	NA	NA	Norway	2013	59.1	10.1	JA/PW/JM	Fresh Tissue	NA	Scand
NOR_2010_larv_5	NA	NA	NA	NA	Norway	2014	59.1	10.1	JA/PW/JM	Fresh Tissue	NA	Scand
NOR_2010_larv_9	NA	NA	NA	NA	Norway	2015	59.1	10.1	JA/PW/JM	Fresh Tissue	NA	Scand
NOR_2010_orn1_17	NA	NA	NA	NA	Norway	2010	66.88	13.7	JA/PW/JM	Fresh Tissue	NA	Scand
NOR_2010_orn1_19	NA	NA	NA	NA	Norway	2010	66.88	13.7	JA/PW/JM	Fresh Tissue	NA	Scand
NOR_2010_orn1_4	NA	NA	NA	NA	Norway	2010	66.88	13.7	JA/PW/JM	Fresh Tissue	NA	Scand
NOR_2010_orn1_6	NA	NA	NA	NA	Norway	2010	66.88	13.7	JA/PW/JM	Fresh Tissue	NA	Scand
NOR_2010_orn1_8	NA	NA	NA	NA	Norway	2010	66.88	13.7	JA/PW/JM	Fresh Tissue	NA	Scand
NOR_2010_orn1_9	NA	NA	NA	NA	Norway	2010	66.88	13.7	JA/PW/JM	Fresh Tissue	NA	Scand
NOR_2010_rygg_1	NA	NA	NA	NA	Norway	2010	59.38	10.77	JA/PW/JM	Fresh Tissue	NA	Scand
NOR_2010_rygg_10	NA	NA	NA	NA	Norway	2010	59.38	10.77	JA/PW/JM	Fresh Tissue	NA	Scand
NOR_2010_rygg_16	NA	NA	NA	NA	Norway	2010	59.38	10.77	JA/PW/JM	Fresh Tissue	NA	Scand
NOR_2010_rygg_18	NA	NA	NA	NA	Norway	2010	59.38	10.77	JA/PW/JM	Fresh Tissue	NA	Scand
NOR_2010_rygg_5	NA	NA	NA	NA	Norway	2010	59.38	10.77	JA/PW/JM	Fresh Tissue	NA	Scand
NOR_2010_rygg_8	NA	NA	NA	NA	Norway	2010	59.38	10.77	JA/PW/JM	Fresh Tissue	NA	Scand
NOR_2010_sjo1_13	NA	NA	NA	NA	Norway	2010	62.48	6.8	JA/PW/JM	Fresh Tissue	NA	Scand
NOR_2010_sjo1_2	NA	NA	NA	NA	Norway	2010	62.48	6.8	JA/PW/JM	Fresh Tissue	NA	Scand
NOR_2010_sjo1_21	NA	NA	NA	NA	Norway	2010	62.48	6.8	JA/PW/JM	Fresh Tissue	NA	Scand
NOR_2010_sjo1_9	NA	NA	NA	NA	Norway	2010	62.48	6.8	JA/PW/JM	Fresh Tissue	NA	Scand
NOR_2010_skat_13	NA	NA	NA	NA	Norway	2010	63.5	10.8	JA/PW/JM	Fresh Tissue	NA	Scand
NOR_2010_skat_14	NA	NA	NA	NA	Norway	2010	63.5	10.8	JA/PW/JM	Fresh Tissue	NA	Scand
NOR_2010_skat_17	NA	NA	NA	NA	Norway	2010	63.5	10.8	JA/PW/JM	Fresh Tissue	NA	Scand
NOR_2010_skat_3	NA	NA	NA	NA	Norway	2010	63.5	10.8	JA/PW/JM	Fresh Tissue	NA	Scand
NOR_2010_skat_4	NA	NA	NA	NA	Norway	2010	63.5	10.8	JA/PW/JM	Fresh Tissue	NA	Scand
NOR_2010_skat_9	NA	NA	NA	NA	Norway	2010	63.5	10.8	JA/PW/JM	Fresh Tissue	NA	Scand
NOR_2010_thei_10	NA	NA	NA	NA	Norway	2010	63.43	10.42	JA/PW/JM	Fresh Tissue	NA	Scand
NOR_2010_thei_12	NA	NA	NA	NA	Norway	2010	63.43	10.42	JA/PW/JM	Fresh Tissue	NA	Scand
NOR_2010_thei_18	NA	NA	NA	NA	Norway	2010	63.43	10.42	JA/PW/JM	Fresh Tissue	NA	Scand
NOR_2010_thei_21	NA	NA	NA	NA	Norway	2010	63.43	10.42	JA/PW/JM	Fresh Tissue	NA	Scand
NOR_2010_thei_4	NA	NA	NA	NA	Norway	2010	63.43	10.42	JA/PW/JM	Fresh Tissue	NA	Scand
NOR_2010_thei_7	NA	NA	NA	NA	Norway	2010	63.43	10.42	JA/PW/JM	Fresh Tissue	NA	Scand
NOR_2015	NA	NA	Vgn-1	NA	Norway	2018	68.17	14.22	Texas	Fresh Tissue	NA	Scand
NOR_2018a	NA	NA	Kvi 1	NA	Norway	2018	59.49	8.42	Texas	Fresh Tissue	NA	Scand
NOR_2018b	NA	NA	Sog 1	NA	Norway	2018	61.21	7.13	Texas	Fresh Tissue	NA	Scand
NOR_2018c	NA	NA	Ors 1	NA	Norway	2018	62.21	6.53	Texas	Fresh Tissue	NA	Scand
NPL_1952	DSC_4710.JPG	24	NA	NA	Nepal	1952	29.9371	80.606	aDNA/BGI	Kew Botanical Garden	K	East
POL_1895_S10	DSC_6344.JPG	352	NA	NA	Poland	1895	50.9934	23.4486	aDNA/BGI	Komarov Botanical Institute of RAS	LE	C Eur
POL_1937_1001G	NA	NA	7394	NA	Poland	1937	52.3	21	1001G	Data Publicly avaliable	NA	C Eur
POL_1939_1001G	NA	NA	7209	NA	Poland	1939	52.7333	15.2333	1001G	Data Publicly avaliable	NA	C Eur
POL_2003_1001G	NA	NA	7255	NA	Poland	2003	50.95	7.5	1001G	Data Publicly avaliable	NA	C Eur
POL_2007_S5	DSC_5035.JPG	93	NA	NA	Poland	2007	49.6425	21.6113	aDNA/BGI	University of Oslo	O	C Eur
PRT_1954	DSC_6931	610	NA	NA	Portugal	1954	32.7591	-16.9401	aDNA/BGI	Real Jardin Botanico	MA	Ib
PRT_1955a_1001G	NA	NA	7077	NA	Portugal	1955	40.12	-8.25	1001G	Data Publicly avaliable	NA	Ib
PRT_1955b_1001G	NA	NA	7081	NA	Portugal	1955	40.2077	-8.42639	1001G	Data Publicly avaliable	NA	Ib
PRT_1971	DSC-6850	616	NA	NA	Portugal	1971	38.8834	-7.16749	aDNA/BGI	Real Jardin Botanico	MA	Ib
PRT_2003a_1001G	NA	NA	9506	NA	Portugal	2003	40.11	-7.47	1001G	Data Publicly avaliable	NA	Ib
PRT_2003b_1001G	NA	NA	9510	NA	Portugal	2003	38.75	-7.59	1001G	Data Publicly avaliable	NA	Ib
RUS_1860	DSC_6177.JPG	313	NA	NA	Russia	1860	59.9343	30.3351	aDNA/BGI	Komarov Botanical Institute of RAS	LE	East
RUS_1885_S16	DSC_6299.JPG	340	NA	NA	Russia	1885	55.7706	48.8476	aDNA/BGI	Komarov Botanical Institute of RAS	LE	East
RUS_1906_S7	DSC_6309.JPG	346	NA	NA	Russia	1906	51.825	36.2064	aDNA/BGI	Komarov Botanical Institute of RAS	LE	East
RUS_1907_S11	DSC_6264.JPG	332	NA	NA	Russia	1907	54.6098	39.7122	aDNA/BGI	Komarov Botanical Institute of RAS	LE	East
RUS_1909_S40	DSC_6204.JPG	318	NA	NA	Russia	1909	57.704	28.8339	aDNA/BGI	Komarov Botanical Institute of RAS	LE	East
RUS_1912_S16	DSC_6244.JPG	327	NA	NA	Russia	1912	57.347	37.4138	aDNA/BGI	Komarov Botanical Institute of RAS	LE	East
RUS_1917_S29	DSC_6077.JPG	295	NA	NA	Russia	1917	59.9081	31.0723	aDNA/BGI	Komarov Botanical Institute of RAS	LE	East
RUS_1926_S28	DSC_6002.JPG	281	NA	NA	Russia	1926	61.0638	42.0991	aDNA/BGI	Komarov Botanical Institute of RAS	LE	East
RUS_1927_S31	DSC_6416.JPG	364	NA	NA	Russia	1927	51.5468	45.9806	aDNA/BGI	Komarov Botanical Institute of RAS	LE	East
RUS_1943a_1001G	NA	NA	7072	NA	Russia	1943	53.7502	34.7361	1001G	Data Publicly avaliable	NA	East
RUS_1943b_1001G	NA	NA	7347	NA	Russia	1943	52	36	1001G	Data Publicly avaliable	NA	East
RUS_1950_S10	DSC_6078.JPG	296	NA	NA	Russia	1950	54.9334	20.1603	aDNA/BGI	Komarov Botanical Institute of RAS	LE	East
RUS_1960_S9	DSC_6101.JPG	304	NA	NA	Russia	1960	60.157	29.9495	aDNA/BGI	Komarov Botanical Institute of RAS	LE	East
RUS_1974_S24	DSC_6403.JPG	361	NA	NA	Russia	1974	49.0832	43.693	aDNA/BGI	Komarov Botanical Institute of RAS	LE	East
RUS_1975_1001G	NA	NA	8354	NA	Russia	1975	58	56.3167	1001G	Data Publicly avaliable	NA	East
RUS_2003a_1001G	NA	NA	6938	NA	Russia	2003	55.7522	37.6322	1001G	Data Publicly avaliable	NA	East
RUS_2003b_1001G	NA	NA	6981	NA	Russia	2003	52.3	30	1001G	Data Publicly avaliable	NA	East
RUS_2003c_1001G	NA	NA	7296	NA	Russia	2003	59	29	1001G	Data Publicly avaliable	NA	East
RUS_2003d_1001G	NA	NA	9613	NA	Russia	2003	55.36	61.41	1001G	Data Publicly avaliable	NA	East
RUS_2003e_1001G	NA	NA	14314	NA	Russia	2003	61.59	35.11	1001G	Data Publicly avaliable	NA	East
RUS_2003f_1001G	NA	NA	14315	NA	Russia	2003	61.59	35.11	1001G	Data Publicly avaliable	NA	East
RUS_2003g_1001G	NA	NA	18694	NA	Russia	2003	60.4	32.09	1001G	Data Publicly avaliable	NA	East
RWA_1974_S49	NA	639	NA	NA	Rwanda	1974	-1.52481	29.4424	aDNA/BGI	Meise Botanic Garden	BR	E & S Africa
SUI_1940_1001G	NA	NA	7003	NA	Switzerland	1940	47.5	7.5	1001G	Data Publicly avaliable	NA	C Eur
SUI_1977_1001G	NA	NA	8297	NA	Switzerland	1977	46.5	6.08	1001G	Data Publicly avaliable	NA	C Eur
SUI_2003a_1001G	NA	NA	6979	NA	Switzerland	2003	47.25	8.26	1001G	Data Publicly avaliable	NA	C Eur
SUI_2003b_1001G	NA	NA	7418	NA	Switzerland	2003	47.3667	8.55	1001G	Data Publicly avaliable	NA	C Eur
SVK_2003_1001G	NA	NA	9732	NA	Slovakia	2003	48.47	18.96	1001G	Data Publicly avaliable	NA	C Eur
SWE_2003a_1001G	NA	NA	1254	NA	Sweden	2003	59.4333	17.0167	1001G	Data Publicly avaliable	NA	Scand
SWE_2003b_1001G	NA	NA	1257	NA	Sweden	2003	59.4333	17.0167	1001G	Data Publicly avaliable	NA	Scand
SWE_2003c_1001G	NA	NA	5856	NA	Sweden	2003	63.0167	17.4914	1001G	Data Publicly avaliable	NA	Scand
SWE_2003d_1001G	NA	NA	6086	NA	Sweden	2003	58.9	11.2	1001G	Data Publicly avaliable	NA	Scand
SWE_2003e_1001G	NA	NA	6095	NA	Sweden	2003	55.6486	13.2161	1001G	Data Publicly avaliable	NA	Scand
SWE_2003f_1001G	NA	NA	6101	NA	Sweden	2003	55.6	13.2	1001G	Data Publicly avaliable	NA	Scand
SWE_2003g_1001G	NA	NA	6106	NA	Sweden	2003	55.7931	13.1186	1001G	Data Publicly avaliable	NA	Scand
SWE_2003h_1001G	NA	NA	6107	NA	Sweden	2003	55.7942	13.1222	1001G	Data Publicly avaliable	NA	Scand
SWE_2003i_1001G	NA	NA	6108	NA	Sweden	2003	55.7989	13.1206	1001G	Data Publicly avaliable	NA	Scand
SWE_2003j_1001G	NA	NA	6109	NA	Sweden	2003	55.7936	13.1233	1001G	Data Publicly avaliable	NA	Scand
SWE_2003k_1001G	NA	NA	6111	NA	Sweden	2003	55.7989	13.1219	1001G	Data Publicly avaliable	NA	Scand
SWE_2003m_1001G	NA	NA	6112	NA	Sweden	2003	55.7967	13.1044	1001G	Data Publicly avaliable	NA	Scand
SWE_2003o_1001G	NA	NA	6113	NA	Sweden	2003	55.8078	13.1028	1001G	Data Publicly avaliable	NA	Scand
SWE_2003p_1001G	NA	NA	6114	NA	Sweden	2003	55.8097	13.1342	1001G	Data Publicly avaliable	NA	Scand
SWE_2003q_1001G	NA	NA	6115	NA	Sweden	2003	55.8	13.1367	1001G	Data Publicly avaliable	NA	Scand
SWE_2003r_1001G	NA	NA	6105	NA	Sweden	2003	55.7967	13.1211	1001G	Data Publicly avaliable	NA	Scand
SWE_2003s_1001G	NA	NA	8237	NA	Sweden	2003	55.8	13.1	1001G	Data Publicly avaliable	NA	Scand
SWE_2003t_1001G	NA	NA	8256	NA	Sweden	2003	56.4	12.9	1001G	Data Publicly avaliable	NA	Scand
SWE_2003u_1001G	NA	NA	8258	NA	Sweden	2003	56.4	12.9	1001G	Data Publicly avaliable	NA	Scand
SWE_2003v_1001G	NA	NA	8259	NA	Sweden	2003	56.4	12.9	1001G	Data Publicly avaliable	NA	Scand
SWE_2003w_1001G	NA	NA	9339	NA	Sweden	2003	57.7133	15.0689	1001G	Data Publicly avaliable	NA	Scand
SWE_2003x_1001G	NA	NA	9369	NA	Sweden	2003	57.6781	14.9986	1001G	Data Publicly avaliable	NA	Scand
SWE_2003y_1001G	NA	NA	9370	NA	Sweden	2003	57.6781	14.9986	1001G	Data Publicly avaliable	NA	Scand
SWE_2003z_1001G	NA	NA	6900	NA	Sweden	2003	63.324	18.484	1001G	Data Publicly avaliable	NA	Scand
TZA_00_Tanz1	NA	NA	NA	ERR2026810	Tanzania	2007	-2.87389	36.2128	AK	Data Publicly avaliable	NA	E & S Africa
TZA_1894_S43	NA	634	NA	NA	Tanzania	1894	-3.12532	37.3326	aDNA/BGI	The Natural History Museum [British Museum]	BM	E & S Africa
TZA_1908_S47	NA	631	NA	NA	Tanzania	1908	-3.10351	37.3182	aDNA/BGI	Mus√©um National d'Histoire Naturelle (Paris)	P	E & S Africa
TZA_1929_Tanzh1-hb	NA	NA	NA	ERR3966325	Tanzania	1929	-3.02157	37.1596	AK	Data Publicly avaliable	NA	E & S Africa
TZA_1953_S47	NA	640	NA	NA	Tanzania	1953	-4.73935	38.2781	aDNA/BGI	Meise Botanic Garden	BR	E & S Africa
TZA_1985_S38	Naturalis - Leiden 816.pic	620	NA	NA	Tanzania	1985	-3.2443	36.7622	aDNA/BGI	Naturalis Biodiversity Center Leiden - National Herbarium of the Netherlands	NHN	E & S Africa
TZA_1985_Tanzh2-hb	NA	NA	NA	ERR3966326	Tanzania	1985	-3.23333	36.7167	AK	Data Publicly avaliable	NA	E & S Africa
TZA_2011_S34	UBT0002671 Kopie.jpg		NA	NA	Tanzania	2011	-3.09677	37.3283	aDNA/BGI	University of Beyreuth Herbarium	UBT	E & S Africa
UGA_2018a	NA	JL 109	NA	NA	Uganda	2018	1.16704	34.4884	aDNA/BGI	Fresh Tissue	NA	E & S Africa
UGA_2018b	NA	JL 104	NA	NA	Uganda	2018	1.12933	34.5263	aDNA/BGI	Fresh Tissue	NA	E & S Africa
UGA_2018d	NA	JL 100-2	NA	NA	Uganda	2018	1.14633	34.5197	aDNA/BGI	Fresh Tissue	NA	E & S Africa
UGA_2018e	NA	JL 106	NA	NA	Uganda	2018	1.14094	34.5239	aDNA/BGI	Fresh Tissue	NA	E & S Africa
UGA_2018f	NA	112	NA	NA	Uganda	2018	1.15827	34.4854	Texas	Fresh Tissue	NA	E & S Africa
UGA_2018g	NA	108	NA	NA	Uganda	2018	1.15475	34.5071	Texas	Fresh Tissue	NA	E & S Africa
UGA_2018h	NA	105	NA	NA	Uganda	2018	1.13749	34.5253	Texas	Fresh Tissue	NA	E & S Africa
UGA_2018i	NA	102	NA	NA	Uganda	2018	1.11797	34.5272	Texas	Fresh Tissue	NA	E & S Africa
UGA_2018j	NA	101	NA	NA	Uganda	2018	1.12156	34.5257	Texas	Fresh Tissue	NA	E & S Africa
UKR_1902_S18	DSC_6387.JPG	358	NA	NA	Ukraine	1902	46.9723	31.9953	aDNA/BGI	Komarov Botanical Institute of RAS	LE	East
UKR_1952_S24	DSC_6334.JPG	349	NA	NA	Ukraine	1952	48.5776	22.8102	aDNA/BGI	Komarov Botanical Institute of RAS	LE	East
UKR_2003_1001G	NA	NA	7323	NA	Ukraine	2003	49	38.28	1001G	Data Publicly avaliable	NA	East
ZAF_1830_Sah5-hb	NA	NA	NA	ERR3966324	South Africa	1830	-34.125	19.375	AK	Data Publicly avaliable	NA	E & S Africa
ZAF_1896_Sah4-hb	NA	NA	NA	ERR3966323	South Africa	1896	-33.399	19.282	AK	Data Publicly avaliable	NA	E & S Africa
ZAF_1917_S6	NA	621	NA	NA	South Africa	1917	-31.3931	25.0492	aDNA/BGI	Zurich Herbaria (University and ETH Z√ºrich)	UZH	E & S Africa
