# Supplementary material for: Museum Genomics Reveals Temporal Genetic Stasis and Global Genetic Diversity in Arabidopsis thaliana
Source: Mol Ecol. 2025 Aug 13;34(20):e70081. doi: 10.1111/mec.70081 (PMC12530293; doi:10.1111/mec.70081)
Supplement: Supplementary file 2 — Tables S1–S14: mec70081‐sup‐0002‐TablesS1‐S14.zip. [file MEC-34-e70081-s002.zip › tablez/TableS7_lowerTailQTL_combined_norway_1000nullP_Dec2024.xlsx]

## Sheet: lowerTailQTL_combined_norway_10
p.value.quantile	nPerm	pop	topN_SNP	FT10.Wilcox	FT10.logistic	FT10.mixed	FT16.Wilcox	FT16.logistic	FT16.mixed	GermPC1.Wilcox	GermPC1.logistic	GermPC1.mixed	GermPC2.Wilcox	GermPC2.logistic	GermPC2.mixed	d13C.Wilcox	d13C.logistic	d13C.mixed	CN.Wilcox	CN.logistic	CN.mixed
0.05	1000	norway	25	0.876	0.622	0.74	0.041	0.021	0.04	0.543	0.65	0.955	0.739	0.335	0.273	0.065	0.184	0.247	0.576	0.508	0.509
0.1	1000	norway	25	0.965	0.494	0.888	0.004	0.006	0.053	0.693	0.648	0.982	0.751	0.37	0.31	0.204	0.105	0.073	0.658	0.283	0.34
0.25	1000	norway	25	0.979	0.898	0.723	0.064	0.126	0.409	0.751	0.786	0.913	0.932	0.332	0.685	0.211	0.279	0.225	0.619	0.099	0.392
0.05	1000	norway	100	0.999	0.891	0.917	0.019	0.071	0.104	0.645	0.91	0.966	0.138	0.187	0.512	0.139	0.396	0.268	0.885	0.901	0.56
0.1	1000	norway	100	0.995	0.968	0.973	0.001	0.118	0.047	0.976	0.952	0.946	0.366	0.051	0.482	0.145	0.055	0.186	0.918	0.526	0.455
0.25	1000	norway	100	0.999	0.932	0.754	0	0.062	0.107	0.93	0.84	0.657	0.182	0.344	0.411	0.056	0.519	0.101	0.682	0.201	0.36
0.05	1000	norway	250	0.675	0.798	0.948	0.158	0.244	0.16	0.857	0.885	0.706	0.823	0.506	0.838	0.256	0.547	0.189	0.874	0.832	0.875
0.1	1000	norway	250	0.917	0.812	0.874	0.059	0.352	0.387	0.93	0.934	0.996	0.758	0.444	0.754	0.613	0.042	0.125	0.863	0.45	0.842
0.25	1000	norway	250	0.86	0.944	0.777	0.097	0.43	0.621	0.988	0.919	0.938	0.961	0.733	0.44	0.124	0.609	0.041	0.835	0.304	0.695
This table gives the lower tail of permutation-based null comparisons with the observed statistics. When the lower tail area beyond the observed is small, it indicates few null permutations had lower temporal allele frequency change p-values than those observed for the putative QTL, i.e. QTL were enriched for temporal change.
Two-tailed tests significant at alpha = 0.05 are highlighted in red (indicated QTL enriched for temporal change) or green (indicating QTL depleted for temporal change).
Temporal change p-value quantiles for comparison between QTL versus non-QTL were varied between 0.05, 0.1, and 0.25 ( 'p.value.quantile' column).
The number of top GWAS SNPs tested for enrichment is given in 'topN_SNP' column.
Three temporal allele frequency tests were included: wilcoxon, logistic regression, and mixed models including a kinship correlated random effect.
FT10=flowering time at 10ºC
FT16=flowering time at 16ºC
GermPC1=the first PC of germination traits
GermPC2=the second PC of germination traits
d13C=leaf delta13C
CN=leaf C:N ratio
