# Supplementary material for: Museum Genomics Reveals Temporal Genetic Stasis and Global Genetic Diversity in Arabidopsis thaliana
Source: Mol Ecol. 2025 Aug 13;34(20):e70081. doi: 10.1111/mec.70081 (PMC12530293; doi:10.1111/mec.70081)
Supplement: Supplementary file 2 — Tables S1–S14: mec70081‐sup‐0002‐TablesS1‐S14.zip. [file MEC-34-e70081-s002.zip › tablez/TableS13_GeneConsTempChangeEnrichTable.xlsx]

## Sheet: Sheet1
		Gene length	Numbers give upper tail proportions of null permutations
Region	Temporal AF model	0-200	200-400	400-600	600-800	800-1000
Iberia	Wilcoxon	0.9424	0.2775	0.004	0.001	0.494
Iberia	Logistic	0.9909	0.393	0.0793	0.0303	0.3058
Iberia	Mixed	0.9866	0.2978	0.0864	0.0122	0.279
Norway	Wilcoxon	0.9116	0.073	0.3874	0.1746	0.047
Norway	Logistic	0.7318	0.1466	0.8782	0.0736	0.1946
Norway	Mixed	0.7747	0.0449	0.0371	0.0381	0.1077
Germany	Wilcoxon	0.9997	0.2404	0.0632	0.0024	0.1036
Germany	Logistic	0.9892	0.1505	0.0588	0.2386	0.0089
Germany	Mixed	0.9706	0.0879	0.366	0.0313	0.0005
Eurasia	Wilcoxon	0.9999	0.8594	0.2577	0.0206	0.0122
Eurasia	Logistic	0.9993	0.7304	0.0755	0.0033	0.0139
Eurasia	Mixed	0.5592	0.1999	0	0	0.0015
This table gives the upper tail of permutation-based null comparisons with the observed statistics. When the upper tail area beyond the observed is small (green), it indicates the observed statistic was unexpectively high: i.e. higher difference in temporal allele frequency change p-values between 2 categories of genes (conserved - non-conserved genic).
Two-tailed tests significant at alpha = 0.05 are highlighted in red (indicating conserved genes had lower p-values for temporal change) or green (nonconserved genes had lower p-values for temporal change). That most of the upper-tails are small indicates that conserved genes' temporal change p-values minus nonconserved tended to be larger than expected, because conserved SNP p-values were high.
