# Supplementary material for: Museum Genomics Reveals Temporal Genetic Stasis and Global Genetic Diversity in Arabidopsis thaliana
Source: Mol Ecol. 2025 Aug 13;34(20):e70081. doi: 10.1111/mec.70081 (PMC12530293; doi:10.1111/mec.70081)
Supplement: Supplementary file 2 — Tables S1–S14: mec70081‐sup‐0002‐TablesS1‐S14.zip. [file MEC-34-e70081-s002.zip › tablez/TableS14_GenPreResults_01.01.25.xlsx]

## Sheet: Sheet1
Region.Trait	lat.Tval	lat .Pval	lon.Tval	lon.Pval	year.Tval	year.Pval	alt.Tval	alt.Pvalue	No.Obs.Original	No.Obs.LM
Germany.FT10	1.684	0.0957	0.532	0.5959	-2.519	0.0135	0.699	0.4865	95	94
Germany.FT16	1.595	0.1143	0.07	0.9442	-1.94	0.0556	1.446	0.1518	95	94
Iberia.FT10	0.75	0.457	1.169	0.248	0.22	0.827	5.262	3.13e-06	56	54
Iberia.FT16	-0.066	0.9479	1.694	0.0966	1.51	0.1376	4.789	1.59e-05	56	54
Norway.FT10	-1.555	0.132	0.76	0.454	0.025	0.98	-0.857	0.4	44	31
Norway.FT16	-2.829	0.00889	1.656	0.10974	0.296	0.76975	-1.11	0.27711	44	31
