# Supplementary material for: Museum Genomics Reveals Temporal Genetic Stasis and Global Genetic Diversity in Arabidopsis thaliana
Source: Mol Ecol. 2025 Aug 13;34(20):e70081. doi: 10.1111/mec.70081 (PMC12530293; doi:10.1111/mec.70081)
Supplement: Supplementary file 2 — Tables S1–S14: mec70081‐sup‐0002‐TablesS1‐S14.zip. [file MEC-34-e70081-s002.zip › tablez/TableS12_lowerTail_ConservGenicTest_Eurasi_22Jan2024.xlsx]

## Sheet: upperTail_ConservGenicTest_Eura
comparison	lower-tail
genic_minus_ig_rare_wilcox	0.001
genic_minus_ig_rare_logist	0.175
genic_minus_ig_rare_mixed	1
genic_minus_ig_common_wilcox	0.993
genic_minus_ig_common_logist	1
genic_minus_ig_common_mixed	0.999
cons_minus_nc_rare_wilcox	0.121
cons_minus_nc_rare_logis	0.069
cons_minus_nc_rare_mixed	1
cons_minus_nc_common_wilcox	0.963
cons_minus_nc_common_logis	0.988
cons_minus_nc_common_mixed	0.977
This table gives the lower tail of permutation-based null comparisons with the observed statistics. When the lower tail area beyond the observed is large (green), it indicates the observed statistic was unexpectively high: i.e. higher difference in temporal allele frequency change p-values between 2 categories of SNPs (genic - intergenic, or conserved - non-conserved genic).
Two-tailed tests significant at alpha = 0.05 are highlighted in red (indicating the first category SNP in the column heading had lower p-values for temporal change) or green (indicating the second category SNP in the column heading had lower p-values for temporal change). That most of the lower-tails are large indicates that genic SNP temporal change p-values minus intergenic tended to be larger …
Tests were separately conducted for 'rare' (MAF<0.1) or 'common' (MAF>0.4) SNPs, as indicated in the first column.
Three temporal allele frequency tests were included: wilcoxon, logistic regression, and mixed models including a kinship correlated random effect.
