# Supplementary material for: Museum Genomics Reveals Temporal Genetic Stasis and Global Genetic Diversity in Arabidopsis thaliana
Source: Mol Ecol. 2025 Aug 13;34(20):e70081. doi: 10.1111/mec.70081 (PMC12530293; doi:10.1111/mec.70081)
Supplement: Supplementary file 2 — Tables S1–S14: mec70081‐sup‐0002‐TablesS1‐S14.zip. [file MEC-34-e70081-s002.zip › tablez/TableS2_Samples_Depth.csv]

Sample	Mean Depth
AUT_1939a_1001G	8.6
AUT_1939b_1001G	8.2
AUT_1942_1001G	8.4
AUT_2003a_1001G	9.9
AUT_2003b_1001G	11.9
AUT_2003c_1001G	6.8
AUT_2003d_1001G	40.6
AUT_2003e_1001G	34.1
BEL_1954_1001G	8.2
BEL_1987_1001G	10
CZE_1937_1001G	8.2
CZE_1987a_1001G	8.5
CZE_1987b_1001G	10.4
CZE_2003_1001G	11
DEN_2003_1001G	8.6
DEU_1817	6.6
DEU_1826a	5.1
DEU_1826b	4.8
DEU_1828	5.4
DEU_1840	3.8
DEU_1846	6.6
DEU_1849	5.5
DEU_1851	6.6
DEU_1862	5.1
DEU_1866	4.5
DEU_1874	5.8
DEU_1875	6.2
DEU_1882	5.5
DEU_1888	4.5
DEU_1890a	7.7
DEU_1890b	5.6
DEU_1890c	4.7
DEU_1891	4.8
DEU_1893	5.4
DEU_1894	5.7
DEU_1905a	5.6
DEU_1905b	5.8
DEU_1915_S41	6.3
DEU_1922_S33	4.3
DEU_1928	5.6
DEU_1932	6.6
DEU_1934	3.6
DEU_1936	3.1
DEU_1937	5
DEU_1939a_1001G	9.6
DEU_1939b_1001G	8.6
DEU_1939c_1001G	9.6
DEU_1939d_1001G	8
DEU_1939e_1001G	8.9
DEU_1939f_1001G	9.4
DEU_1939h_1001G	9.4
DEU_1940i_1001G	7.6
DEU_1940j_1001G	5.9
DEU_1940k_1001G	9.1
DEU_1940l_1001G	8.4
DEU_1940m_1001G	7.8
DEU_1940n_1001G	7.2
DEU_1941_1001G	10.9
DEU_1943_1001G	10.3
DEU_1947_1001G	8.3
DEU_1948	7.4
DEU_1951a	6
DEU_1951b	5.3
DEU_1952	5.5
DEU_1953	7.5
DEU_1954a_1001G	8.3
DEU_1954b_1001G	4.9
DEU_1954c_1001G	8.1
DEU_1955_1001G	7.6
DEU_1957	5
DEU_1957a_1001G	10.8
DEU_1957b_1001G	2.4
DEU_1957c_1001G	9.7
DEU_1959a_1001G	8.7
DEU_1959b_1001G	15.4
DEU_1959c_1001G	17.4
DEU_1961_1001G	8.3
DEU_1962_1001G	9.7
DEU_1963a_1001G	20.5
DEU_1963b_1001G	8.2
DEU_1972_S43	1.1
DEU_1974_1001G	8.9
DEU_1975_1001G	9.6
DEU_1976a_1001G	40.8
DEU_1976b_1001G	14.6
DEU_1978b_1001G	9.1
DEU_1979_1001G	13.4
DEU_1984_1001G	7.8
DEU_2003a_1001G	29.8
DEU_2003ab_1001G	9.9
DEU_2003b_1001G	17.5
DEU_2003c_1001G	5.9
DEU_2003cd_1001G	10.3
DEU_2003d_1001G	14.7
DEU_2003e_1001G	11.7
DEU_2003ef_1001G	9.5
DEU_2003f_1001G	14.3
DEU_2003g_1001G	10.5
DEU_2003h_1001G	10.3
DEU_2003i_1001G	16.7
DEU_2003j_1001G	16.2
DEU_2003k_1001G	3.2
DEU_2003l_1001G	9.2
DEU_2003m_1001G	9.8
DEU_2003n_1001G	34
DEU_2003o_1001G	7.6
DEU_2003p_1001G	8.4
DEU_2003q_1001G	2.4
DEU_2003r_1001G	9.8
DEU_2003s_1001G	14.4
DEU_2003t_1001G	12.9
DEU_2003u_1001G	12.6
DEU_2003v_1001G	13.2
DEU_2003w_1001G	11.6
DEU_2003x_1001G	12.4
DEU_2003y_1001G	15
DEU_2003z_1001G	13.3
DRC_1972_S45	4.2
DZA_1837_Algh1-hb	1.1
DZA_1862	4.1
ERI_1969_S50	4.3
ESP_1897	1.6
ESP_1898	1.8
ESP_1908a	2.9
ESP_1908b	6.9
ESP_1911	2.7
ESP_1912a	6.2
ESP_1912b	6.3
ESP_1913_S15	2.5
ESP_1914	5.9
ESP_1924	2.2
ESP_1926_S46	5.4
ESP_1927	5.6
ESP_1930	6.3
ESP_1944	7
ESP_1946	6.5
ESP_1954_1001G	12.8
ESP_1966	4.7
ESP_1966_S41	6.8
ESP_1968	7.4
ESP_1982	6
ESP_1983a	4.5
ESP_1983b	1.5
ESP_1985b	1.1
ESP_1985c_S36	2.8
ESP_1985d_S11	4
ESP_1987	1.1
ESP_1992	3.5
ESP_1995_S29	5.6
ESP_1998a	8.5
ESP_1998b_S2	7.8
ESP_1999_S34	7.7
ESP_2002	4.7
ESP_2003a_1001G	11.5
ESP_2003b_1001G	8.5
ESP_2003c_1001G	10
ESP_2003d_1001G	7.6
ESP_2003e_1001G	10.7
ESP_2003f_1001G	10.3
ESP_2003g_1001G	11.8
ESP_2003h_1001G	11.5
ESP_2003i_1001G	11.2
ESP_2003j_1001G	11.6
ESP_2003k_1001G	8.4
ESP_2003l_1001G	10.2
ESP_2003m_1001G	8.5
ESP_2003n_1001G	4.1
ESP_2003o_1001G	6.5
ESP_2003p_1001G	7.2
ESP_2003q_1001G	11.9
ESP_2003r_1001G	6.1
ESP_2007_S15	6.6
ESP_2008_S22	6.8
ESP_2010	11
EST_2003_1001G	9.7
ETH_1838_S20	1.8
ETH_1838_S52	4.3
ETH_1852a_S45	2.5
ETH_1852b_S30	2.1
ETH_1965a_S37	4.9
ETH_1965b_S63	4.5
ETH_1968a_S7	2.5
ETH_1968b_S44	2.4
ETH_1968c_S26	2.4
ETH_1984	8.3
ETH_2003	6.9
ETH_2017a	6
ETH_2017b	5
ETH_2017c	5.5
ETH_2017d	6.6
ETH_2017e	6.3
ETH_2017g	6
ETH_2017h	5.6
ETH_2017i	5.7
ETH_2017j	5.8
ETH_2018b	6.9
ETH_2018c	6.6
ETH_2018d	5.9
ETH_2018e	7.4
ETH_2018f	6.7
ETH_2018g	8
ETH_2018h	9.7
ETH_2018i	7.4
ETH_2018j	7.3
ETH_2018k	7.2
ETH_2018m	7.6
ETH_2018n	7.6
FIN_1979_1001G	10.9
FRA_1943_S25	1.9
FRA_1943a_1001G	10.5
FRA_1943b_1001G	6.1
FRA_1960_1001G	11.4
FRA_1960a_1001G	6.9
FRA_1960b_1001G	15.1
FRA_1977_1001G	8.3
FRA_1978_1001G	8
FRA_1987a_1001G	13
FRA_1987b_1001G	8.8
FRA_2003a_1001G	7.6
FRA_2003b_1001G	12.8
FRA_2003c_1001G	11.8
FRA_2003d_1001G	13.6
FRA_2003e_1001G	11
FRA_2003f_1001G	10.5
FRA_2003g_1001G	10.7
FRA_2003h_1001G	5.5
FRA_2003i_1001G	8.1
FRA_2003j_1001G	7.6
GBR_1867_S19	2.3
GBR_1899	2
GBR_1902_S22	2.7
GBR_1918_S17	2.6
GBR_1921	3.4
GBR_1933a_S43	3.7
GBR_1933b_S36	2.3
GBR_1953_S18	1.4
GBR_1954_1001G	14.4
GBR_1955_1001G	15.1
GBR_1959a_1001G	11.3
GBR_1959b_1001G	34.5
GBR_1959c_1001G	9.6
GBR_1967_S13	7.2
GBR_2003a_1001G	9.5
GBR_2003b_1001G	20.7
GBR_2003c_1001G	10.4
GBR_2003d_1001G	9.3
GBR_2003e_1001G	27.9
GBR_2003f_1001G	10.8
GBR_2003g_1001G	25.2
GBR_2003h_1001G	6.5
GBR_2003i_1001G	12.1
GBR_2003j_1001G	14.1
GBR_2003k_1001G	5.7
GBR_2003l_1001G	10.2
GBR_2008_S17	2.2
ITA_1940_1001G	9.5
ITA_1973_S11	7.2
ITA_2003a_1001G	7.3
ITA_2003b_1001G	6.8
KAZ_1914_S32	4.9
KAZ_1921_S1	5.2
KAZ_1956_S8	5.2
KAZ_2003_1001G	42.3
KEN_1935_S42	3.3
KEN_1967_S36	2.5
KEN_1997_S41	5.5
LBN_2003_1001G	13.5
LTU_1894_S30	3.5
LTU_2003b_1001G	7.8
LTU_2009_S19	1
MAR_1981	3.6
MAR_2003_1001G	8.1
MAR_2007_Agl0	23.1
MAR_2007_Agl1	22.6
MAR_2007_Agl2	20.8
MAR_2007_Agl3	21.8
MAR_2007_Agl5	24.6
MAR_2007_Agl9	22.6
MAR_2007_Ait14	31.1
MAR_2007_Ait9	19.6
MAR_2007_Aitba	23.8
MAR_2007_Arb0	22.5
MAR_2007_Arb2	22.9
MAR_2007_Azr0	15.3
MAR_2007_Azr11	23.2
MAR_2007_Azr13	22
MAR_2007_Azr5	21.9
MAR_2007_Azr7	24.1
MAR_2007_Bab0	20.9
MAR_2007_Bab3	25.8
MAR_2007_Bba0	17.9
MAR_2007_Bba1	21
MAR_2007_Bba2	22.1
MAR_2007_Bbe0	30.1
MAR_2007_Elh10	23.4
MAR_2007_Elh15	21.5
MAR_2007_Elh2	21.7
MAR_2007_Elh20	18.3
MAR_2007_Elh23	25.7
MAR_2007_Elh27	17.4
MAR_2007_Elh33	24.1
MAR_2007_Elh39	22.2
MAR_2007_Elh46	29.5
MAR_2007_Elh52	22.8
MAR_2007_Elk1	21.7
MAR_2007_Elk20	13.1
MAR_2007_Elk28	24.6
MAR_2007_Elk3	13.5
MAR_2007_Elk5	5.6
MAR_2007_Ifr0	25.3
MAR_2007_Ifr3	23.5
MAR_2007_Ifr4	19.9
MAR_2007_Ifr6	23.4
MAR_2007_Ita0	15.6
MAR_2007_Ket10-1	23.8
MAR_2007_Ket10-2	21.9
MAR_2007_Ket12	14.2
MAR_2007_Khe0	22.6
MAR_2007_Khe32	22
MAR_2007_Meh0	23.9
MAR_2007_Meh4	15.3
MAR_2007_Meh7	19.6
MAR_2007_Oua0	19.9
MAR_2007_Set0	30.8
MAR_2007_Set6	22.8
MAR_2007_Tah0	21
MAR_2007_Tah4	21.4
MAR_2007_Taz0	21.4
MAR_2007_Taz11	24.5
MAR_2007_Taz16	19.2
MAR_2007_Taz18	23.5
MAR_2007_Til2	25
MAR_2007_Tiz0	25
MAR_2007_Tiz7	22.4
MAR_2007_Zin4	20.6
MAR_2007_Zin9	17
NLD_1960_S12	2.2
NLD_1989_1001G	13.5
NLD_2003a_1001G	11.8
NLD_2003b_1001G	29.4
NLD_2003c_1001G	13.7
NLD_2003d_1001G	8.8
NLD_2003e_1001G	8.6
NLD_2003f_1001G	5.4
NOR_1898_S26	3.7
NOR_1899	8.7
NOR_1905	5.6
NOR_1906_S9	5.1
NOR_1907_S24	6
NOR_1908	5
NOR_1911_S7	3.5
NOR_1912	2.3
NOR_1912_S13	2.5
NOR_1916	7.2
NOR_1918_S2	5.3
NOR_1925	6.7
NOR_1927_S25	4.8
NOR_1928_S6	3.7
NOR_1934	5.2
NOR_1942	4.7
NOR_1949_S5	5
NOR_1949a	8.1
NOR_1952	6.9
NOR_1954_S21	8.6
NOR_1956	1.2
NOR_1966	5.4
NOR_1968	8
NOR_1976	12.8
NOR_1990	1.2
NOR_1992	7
NOR_1994	5.6
NOR_1995_S22	4.7
NOR_1995_S35	5.9
NOR_1999	9.2
NOR_2003	3.7
NOR_2009_man1_1	8.8
NOR_2009_man1_11	7.4
NOR_2009_man1_16	8.1
NOR_2009_man1_17	8
NOR_2009_man1_4	7.7
NOR_2009_man1_6	8.3
NOR_2010_batn_10	1.6
NOR_2010_batn_14	9.8
NOR_2010_batn_15	7.7
NOR_2010_batn_3	6.9
NOR_2010_batn_6	8.6
NOR_2010_flek_14	5.9
NOR_2010_flek_19	8
NOR_2010_flek_20	9.1
NOR_2010_flek_3	8.6
NOR_2010_flek_8	8.6
NOR_2010_flek_9	10.6
NOR_2010_haug_1	10.4
NOR_2010_haug_12	10
NOR_2010_haug_14	9.2
NOR_2010_haug_4	8.6
NOR_2010_hove_11	10.3
NOR_2010_hove_12	9.9
NOR_2010_hove_5	8.5
NOR_2010_innf_10	10.4
NOR_2010_innf_4	13.4
NOR_2010_innf_6	12
NOR_2010_larv_12	12.5
NOR_2010_larv_15	9.2
NOR_2010_larv_18	9.2
NOR_2010_larv_3	10.1
NOR_2010_larv_5	10.1
NOR_2010_larv_9	9.7
NOR_2010_orn1_17	9.4
NOR_2010_orn1_19	9.4
NOR_2010_orn1_4	9.7
NOR_2010_orn1_6	9.2
NOR_2010_orn1_8	10.6
NOR_2010_orn1_9	9.4
NOR_2010_rygg_1	9.6
NOR_2010_rygg_10	8.5
NOR_2010_rygg_16	10.4
NOR_2010_rygg_18	8.1
NOR_2010_rygg_5	9.6
NOR_2010_rygg_8	8.2
NOR_2010_sjo1_13	8.3
NOR_2010_sjo1_2	9.2
NOR_2010_sjo1_21	8.9
NOR_2010_sjo1_9	8.8
NOR_2010_skat_13	7.6
NOR_2010_skat_14	8.2
NOR_2010_skat_17	9.3
NOR_2010_skat_3	7.2
NOR_2010_skat_4	7.2
NOR_2010_skat_9	6.3
NOR_2010_thei_10	4.7
NOR_2010_thei_12	8.7
NOR_2010_thei_18	8.2
NOR_2010_thei_21	8.6
NOR_2010_thei_4	9
NOR_2010_thei_7	9.1
NOR_2015	8.9
NOR_2018a	7.7
NOR_2018b	7.5
NOR_2018c	8.1
NPL_1952	4.9
POL_1895_S10	2.8
POL_1937_1001G	10.7
POL_1939_1001G	17.4
POL_2003_1001G	8.4
POL_2007_S5	5.1
PRT_1954	5.5
PRT_1955a_1001G	8.9
PRT_1955b_1001G	3.9
PRT_1971	6.5
PRT_2003a_1001G	13.8
PRT_2003b_1001G	11.1
RUS_1860	2.1
RUS_1885_S16	2.5
RUS_1906_S7	6.7
RUS_1907_S11	3.4
RUS_1909_S40	5.2
RUS_1912_S16	4.6
RUS_1917_S29	1.3
RUS_1926_S28	6.9
RUS_1927_S31	5.6
RUS_1943a_1001G	8.4
RUS_1943b_1001G	11.9
RUS_1950_S10	6.2
RUS_1960_S9	2.5
RUS_1974_S24	6.5
RUS_1975_1001G	10.4
RUS_2003a_1001G	12
RUS_2003b_1001G	10.1
RUS_2003c_1001G	8.7
RUS_2003d_1001G	7.7
RUS_2003e_1001G	19.9
RUS_2003f_1001G	21.5
RUS_2003g_1001G	36.9
RWA_1974_S49	4.3
SUI_1940_1001G	9.8
SUI_1977_1001G	9.6
SUI_2003a_1001G	12.8
SUI_2003b_1001G	7.5
SVK_2003_1001G	13.4
SWE_2003a_1001G	16.7
SWE_2003b_1001G	16.7
SWE_2003c_1001G	7.2
SWE_2003d_1001G	19.9
SWE_2003e_1001G	34.7
SWE_2003f_1001G	39.2
SWE_2003g_1001G	13.7
SWE_2003h_1001G	15.2
SWE_2003i_1001G	14.7
SWE_2003j_1001G	24.7
SWE_2003k_1001G	13.1
SWE_2003m_1001G	14.5
SWE_2003o_1001G	13.4
SWE_2003p_1001G	13.8
SWE_2003q_1001G	21.7
SWE_2003r_1001G	15.6
SWE_2003s_1001G	12.4
SWE_2003t_1001G	11.4
SWE_2003u_1001G	16.6
SWE_2003v_1001G	2.1
SWE_2003w_1001G	21.8
SWE_2003x_1001G	19.7
SWE_2003y_1001G	24.7
SWE_2003z_1001G	6.4
TZA_00_Tanz1	21.5
TZA_1894_S43	3
TZA_1908_S47	5.2
TZA_1929_Tanzh1-hb	1.1
TZA_1953_S47	4.4
TZA_1985_S38	5.3
TZA_1985_Tanzh2-hb	1.1
TZA_2011_S34	3.4
UGA_2018a	7
UGA_2018b	7.5
UGA_2018d	7.7
UGA_2018e	7.5
UGA_2018f	7.3
UGA_2018g	9.2
UGA_2018h	8
UGA_2018i	6.4
UGA_2018j	10.7
UKR_1902_S18	2.6
UKR_1952_S24	2.4
UKR_2003_1001G	14.3
ZAF_1830_Sah5-hb	1.1
ZAF_1896_Sah4-hb	1.1
ZAF_1917_S6	2.2
