# Supplementary material for: Museum Genomics Reveals Temporal Genetic Stasis and Global Genetic Diversity in Arabidopsis thaliana
Source: Mol Ecol. 2025 Aug 13;34(20):e70081. doi: 10.1111/mec.70081 (PMC12530293; doi:10.1111/mec.70081)
Supplement: Supplementary file 2 — Tables S1–S14: mec70081‐sup‐0002‐TablesS1‐S14.zip. [file MEC-34-e70081-s002.zip › tablez/TableS11_lowerTail_ConservGenicTest_combTable_23Dec2024.xlsx]

## Sheet: upperTail_ConservGenicTest_Germ
Region	genic_minus_ig_wilcox	genic_minus_ig_logist	genic_minus_ig_mixed	cons_minus_nc_wilcox	cons_minus_nc_logis	cons_minus_nc_mixed
Germany	0.641	0.765	0.998	0.497	0.728	0.864
Iberia	1	0.072	0.885	0.999	0.904	0.882
Norway	0.976	0.008	0.995	1	0.607	1
Eurasia	0.025	0.997	1	0.201	1	1
This table gives the lower tail of permutation-based null comparisons with the observed statistics. When the lower tail area beyond the observed is large (green), it indicates the observed statistic was unexpectively high: i.e. higher difference in temporal allele frequency change p-values between 2 categories of SNPs (genic - intergenic, or conserved - non-conserved genic).
Two-tailed tests significant at alpha = 0.05 are highlighted in red (indicating the first category SNP in the column heading had lower p-values for temporal change) or green (indicating the second category SNP in the column heading had lower p-values for temporal change). That most of the lower-tails are large indicates that genic SNP temporal change p-values minus intergenic tended to be larger …
Three temporal allele frequency tests were included: wilcoxon, logistic regression, and mixed models including a kinship correlated random effect.
