# Supplementary material for: Museum Genomics Reveals Temporal Genetic Stasis and Global Genetic Diversity in Arabidopsis thaliana
Source: Mol Ecol. 2025 Aug 13;34(20):e70081. doi: 10.1111/mec.70081 (PMC12530293; doi:10.1111/mec.70081)
Supplement: Supplementary file 2 — Tables S1–S14: mec70081‐sup‐0002‐TablesS1‐S14.zip. [file MEC-34-e70081-s002.zip › tablez/TableS3_CombinedTimeGWAS_Genes2.5kb_top25SNPs_Table_5Apr2025.xlsx]

## Sheet: EurasiaTimeGWAS_Genes2.5kb_top2
chr	time_SNP	rank	mixedmodel_p	gene	seqid	source	type	start	end	score	strand	phase	attributes
1	19713569	1	1.11022e-16	AT1G52920	Chr1	Araport11	gene	19709275	19711081	NA	-	NA	ID=AT1G52920;Name=AT1G52920;full_name=G protein coupled receptor;computational_description=G protein coupled receptor;locus=2011466;locus_type=protein_coding;curator_summary=Encodes a plasma membraneñlocalized ABA receptor, which interacts with the Galphabetagamma complex. It has been postulated that the binding of ABA to GCR2 results in the release of the G protein and dissociation of the hetero…
1	19713569	1	1.11022e-16	AT1G52930	Chr1	Araport11	gene	19711179	19713308	NA	+	NA	ID=AT1G52930;Name=AT1G52930;computational_description=Ribosomal RNA processing Brix domain protein;locus=2011486;locus_type=protein_coding;Note=Ribosomal RNA processing Brix domain protein;Dbxref=TAIR:2011486;locus_type=protein_coding
2	12367144	2	1.11022e-16	AT2G28810	Chr2	Araport11	gene	12363426	12365377	NA	+	NA	ID=AT2G28810;Name=AT2G28810;Dbxref=TAIR:2053175;locus_type=protein_coding
2	12367144	2	1.11022e-16	AT2G28815	Chr2	Araport11	gene	12367001	12368064	NA	-	NA	ID=AT2G28815;Name=AT2G28815;locus_type=protein_coding
2	12367144	2	1.11022e-16	AT2G28830	Chr2	Araport11	gene	12368220	12370420	NA	-	NA	ID=AT2G28830;Name=AT2G28830;full_name=PLANT U-BOX 12;computational_description=armadillo/beta-catenin repeat protein;locus=2053190;locus_type=protein_coding;curator_summary=Encodes a U-box E3 ubiquitin ligase involved in ubiquitination of pattern recognition receptor FLS2.pub12/pub13 double mutants enhanced chitin-induced ROS production and callose deposition suggesting they function redundantly …
4	5436822	3	2.22045e-16	AT4G08540	Chr4	Araport11	gene	5433621	5436524	NA	+	NA	ID=AT4G08540;Name=AT4G08540;computational_description=DNA-directed RNA polymerase II protein;locus=2133579;locus_type=protein_coding;Note=DNA-directed RNA polymerase II protein;Dbxref=TAIR:2133579;locus_type=protein_coding
4	5436822	3	2.22045e-16	AT4G08545	Chr4	Araport11	gene	5436600	5439167	NA	+	NA	ID=AT4G08545;Name=AT4G08545;locus_type=protein_coding
5	14269769	4	2.22045e-16	AT5G36228	Chr5	Araport11	gene	14271349	14273258	NA	+	NA	ID=AT5G36228;Name=AT5G36228;Dbxref=TAIR:1009023409;locus_type=protein_coding
5	24130048	5	8.88178e-16	AT5G08945	Chr5	Araport11	gene	24132076	24132391	NA	-	NA	ID=AT5G08945;Name=AT5G08945;locus_type=long_noncoding_rna
5	24130048	5	8.88178e-16	AT5G59910	Chr5	Araport11	gene	24126877	24128162	NA	+	NA	ID=AT5G59910;Name=AT5G59910;computational_description=Histone superfamily protein;locus=2168093;locus_type=protein_coding;symbol=HTB4;Note=Histone superfamily protein;Dbxref=TAIR:2168093;locus_type=protein_coding
5	24130048	5	8.88178e-16	AT5G59920	Chr5	Araport11	gene	24128491	24131081	NA	+	NA	ID=AT5G59920;Name=AT5G59920;full_name=UV-B LIGHT INSENSITIVE 3;computational_description=Cysteine/Histidine-rich C1 domain family protein;locus=2168108;locus_type=protein_coding;curator_summary=Isolated in a screen for UV-B insensitive mutants using a hypocotyl growth inhibition assay. Mutants are defective in a number of UV-B responses.;symbol=ULI3;Note=Cysteine/Histidine-rich C1 domain family p…
5	14269917	6	9.99201e-16	AT5G36228	Chr5	Araport11	gene	14271349	14273258	NA	+	NA	ID=AT5G36228;Name=AT5G36228;Dbxref=TAIR:1009023409;locus_type=protein_coding
1	10253011	7	1.44329e-15	AT1G29310	Chr1	Araport11	gene	10252241	10254792	NA	+	NA	ID=AT1G29310;Name=AT1G29310;computational_description=SecY protein transport family protein;locus=2029894;locus_type=protein_coding;Note=SecY protein transport family protein;Dbxref=TAIR:2029894;locus_type=protein_coding
1	10253011	7	1.44329e-15	AT1G29320	Chr1	Araport11	gene	10255250	10258343	NA	+	NA	ID=AT1G29320;Name=AT1G29320;Dbxref=TAIR:2013678;locus_type=protein_coding
3	11366858	8	2.44249e-15	AT3G00570	Chr3	Araport11	gene	11368743	11371205	NA	+	NA	ID=AT3G00570;Name=AT3G00570;locus_type=novel_transcribed_region
3	11366858	8	2.44249e-15	AT3G05735	Chr3	Araport11	gene	11368423	11369053	NA	+	NA	ID=AT3G05735;Name=AT3G05735;locus_type=long_noncoding_rna
3	11366858	8	2.44249e-15	AT3G29570	Chr3	Araport11	gene	11363806	11364789	NA	-	NA	ID=AT3G29570;Name=AT3G29570;Dbxref=TAIR:2094162;locus_type=protein_coding
4	7854753	9	5.32907e-15	AT4G06095	Chr4	Araport11	gene	7855606	7856047	NA	+	NA	ID=AT4G06095;Name=AT4G06095;locus_type=long_noncoding_rna
4	7854753	9	5.32907e-15	AT4G13500	Chr4	Araport11	gene	7856767	7857933	NA	-	NA	ID=AT4G13500;Name=AT4G13500;Dbxref=TAIR:2140867;locus_type=protein_coding
1	15435209	11	2.16493e-14	AT1G40390	Chr1	Araport11	gene	15432576	15434674	NA	-	NA	ID=AT1G40390;Name=AT1G40390;Dbxref=TAIR:2826513;locus_type=protein_coding
5	14270520	12	3.66374e-14	AT5G36228	Chr5	Araport11	gene	14271349	14273258	NA	+	NA	ID=AT5G36228;Name=AT5G36228;Dbxref=TAIR:1009023409;locus_type=protein_coding
5	15104616	13	4.16334e-14	AT5G37930	Chr5	Araport11	gene	15102065	15103730	NA	-	NA	ID=AT5G37930;Name=AT5G37930;Dbxref=TAIR:2153784;locus_type=protein_coding
5	14269828	14	4.41869e-14	AT5G36228	Chr5	Araport11	gene	14271349	14273258	NA	+	NA	ID=AT5G36228;Name=AT5G36228;Dbxref=TAIR:1009023409;locus_type=protein_coding
4	2073632	15	3.40949e-13	AT4G04795	Chr4	Araport11	gene	2075902	2076243	NA	+	NA	ID=AT4G04795;Name=AT4G04795;locus_type=long_noncoding_rna
4	2073632	15	3.40949e-13	AT4G04805	Chr4	Araport11	gene	2076002	2076433	NA	-	NA	ID=AT4G04805;Name=AT4G04805;locus_type=long_noncoding_rna
5	14270934	16	4.83058e-13	AT5G36228	Chr5	Araport11	gene	14271349	14273258	NA	+	NA	ID=AT5G36228;Name=AT5G36228;Dbxref=TAIR:1009023409;locus_type=protein_coding
5	14270934	16	4.83058e-13	AT5G36230	Chr5	Araport11	gene	14273345	14277057	NA	+	NA	ID=AT5G36230;Name=AT5G36230;Dbxref=TAIR:2183602;locus_type=protein_coding
5	18679529	17	4.96603e-13	AT5G46050	Chr5	Araport11	gene	18674968	18679191	NA	-	NA	ID=AT5G46050;Name=AT5G46050;full_name=peptide transporter 3;computational_description=peptide transporter 3;locus=2161438;locus_type=protein_coding;curator_summary=Encodes a di- and tri-peptide transporter involved in responses to wounding, virulent bacterial pathogens, and high NaCl concentrations. The protein is predicted to have 12 transmembrane helicies.;symbol=NPF5.2;Note=peptide transporter…
5	18679529	17	4.96603e-13	AT5G46060	Chr5	Araport11	gene	18681326	18682708	NA	+	NA	ID=AT5G46060;Name=AT5G46060;Dbxref=TAIR:2161348;locus_type=protein_coding
4	5564485	18	4.98712e-13	AT4G08700	Chr4	Araport11	gene	5565773	5567458	NA	-	NA	ID=AT4G08700;Name=AT4G08700;computational_description=Drug/metabolite transporter superfamily protein;locus=2138203;locus_type=protein_coding;curator_summary=Member of a family of proteins related to PUP1, a purine transporter. May be involved in the transport of purine and purine derivatives such as cytokinins, across the plasma membrane.;symbol=PUP13;Note=Drug/metabolite transporter superfamily…
2	12367067	19	7.67608e-13	AT2G28810	Chr2	Araport11	gene	12363426	12365377	NA	+	NA	ID=AT2G28810;Name=AT2G28810;Dbxref=TAIR:2053175;locus_type=protein_coding
2	12367067	19	7.67608e-13	AT2G28815	Chr2	Araport11	gene	12367001	12368064	NA	-	NA	ID=AT2G28815;Name=AT2G28815;locus_type=protein_coding
2	12367067	19	7.67608e-13	AT2G28830	Chr2	Araport11	gene	12368220	12370420	NA	-	NA	ID=AT2G28830;Name=AT2G28830;full_name=PLANT U-BOX 12;computational_description=armadillo/beta-catenin repeat protein;locus=2053190;locus_type=protein_coding;curator_summary=Encodes a U-box E3 ubiquitin ligase involved in ubiquitination of pattern recognition receptor FLS2.pub12/pub13 double mutants enhanced chitin-induced ROS production and callose deposition suggesting they function redundantly …
2	10470141	20	1.13121e-12	AT2G24625	Chr2	Araport11	gene	10468340	10469286	NA	+	NA	ID=AT2G24625;Name=AT2G24625;Dbxref=TAIR:1009023194;locus_type=protein_coding
2	10470141	20	1.13121e-12	AT2G24630	Chr2	Araport11	gene	10471196	10474610	NA	-	NA	ID=AT2G24630;Name=AT2G24630;computational_description=Glycosyl transferase family 2 protein;locus=2046688;locus_type=protein_coding;curator_summary=encodes a XyG glucan synthase gene similar to cellulose synthase;symbol=ATCSLC08;Note=Glycosyl transferase family 2 protein;Dbxref=TAIR:2046688;locus_type=protein_coding
2	12260108	21	1.25699e-12	AT2G28610	Chr2	Araport11	gene	12262013	12263595	NA	+	NA	ID=AT2G28610;Name=AT2G28610;full_name=PRESSED FLOWER;computational_description=Homeodomain-like superfamily protein;locus=2065484;locus_type=protein_coding;curator_summary=Encodes a homeodomain containing protein that regulates lateral axis-dependent development of Arabidopsis flowers and is required for cell proliferation. It is expressed in a restricted number of L1 cells at the lateral regions…
4	17357355	22	1.67699e-12	AT4G36850	Chr4	Araport11	gene	17353291	17356037	NA	-	NA	ID=AT4G36850;Name=AT4G36850;Dbxref=TAIR:2115270;locus_type=protein_coding
4	17357355	22	1.67699e-12	AT4G36860	Chr4	Araport11	gene	17358343	17362129	NA	-	NA	ID=AT4G36860;Name=AT4G36860;Dbxref=TAIR:2115290;locus_type=protein_coding
4	9288699	23	1.72196e-12	AT4G16460	Chr4	Araport11	gene	9284910	9286773	NA	+	NA	ID=AT4G16460;Name=AT4G16460;Dbxref=TAIR:2130664;locus_type=protein_coding
4	9288699	23	1.72196e-12	AT4G16465	Chr4	Araport11	gene	9287209	9287282	74	+	NA	ID=AT4G16465;Name=AT4G16465;Dbxref=TAIR:1005716310;locus_type=pre_trna
4	9288699	23	1.72196e-12	AT4G16470	Chr4	Araport11	gene	9287499	9289612	NA	-	NA	ID=AT4G16470;Name=AT4G16470;Dbxref=TAIR:2130679;locus_type=protein_coding
4	9288699	23	1.72196e-12	AT4G16475	Chr4	Araport11	gene	9289685	9289765	81	+	NA	ID=AT4G16475;Name=AT4G16475;Dbxref=TAIR:1005716306;locus_type=pre_trna
4	9288699	23	1.72196e-12	AT4G16480	Chr4	Araport11	gene	9290403	9293379	NA	+	NA	ID=AT4G16480;Name=AT4G16480;full_name=inositol transporter 4;computational_description=inositol transporter 4;locus=2130689;locus_type=protein_coding;curator_summary=Encodes a high affinity H+:<i>myo</i>-inositol symporter. The only other compound shown to be transported was pinitol, a methylated derivative of <i>myo</i>-inositol. The mRNA is cell-to-cell mobile.;symbol=INT4;Note=inositol transpo…
4	17357356	24	3.36331e-12	AT4G36850	Chr4	Araport11	gene	17353291	17356037	NA	-	NA	ID=AT4G36850;Name=AT4G36850;Dbxref=TAIR:2115270;locus_type=protein_coding
4	17357356	24	3.36331e-12	AT4G36860	Chr4	Araport11	gene	17358343	17362129	NA	-	NA	ID=AT4G36860;Name=AT4G36860;Dbxref=TAIR:2115290;locus_type=protein_coding
5	14270280	25	3.68605e-12	AT5G36228	Chr5	Araport11	gene	14271349	14273258	NA	+	NA	ID=AT5G36228;Name=AT5G36228;Dbxref=TAIR:1009023409;locus_type=protein_coding

## Sheet: NorwayTimeGWAS_Genes2.5kb_top25
chr	time_SNP	rank	mixedmodel_p	gene	seqid	source	type	start	end	score	strand	phase	attributes
4	7895791	1	5.32907e-15	AT4G13575	Chr4	Araport11	gene	7890249	7893761	NA	-	NA	ID=AT4G13575;Name=AT4G13575;Dbxref=TAIR:4515103388;locus_type=protein_coding
4	7895791	1	5.32907e-15	AT4G13577	Chr4	Araport11	gene	7895719	7898499	NA	-	NA	ID=AT4G13577;Name=AT4G13577;locus_type=protein_coding
2	12931276	2	4.4742e-14	AT2G30330	Chr2	Araport11	gene	12928660	12929863	NA	-	NA	ID=AT2G30330;Name=AT2G30330;full_name=BLOC subunit 1;computational_description=GCN5L1 family protein;locus=2065759;locus_type=protein_coding;curator_summary=Putative homolog of mammalian BLOC-1 Subunit 1. Protein - protein interaction with BLOS2 and also with SNX1.Located in endomembrane system and hypothesized to be involved in endomembrane transport.;symbol=BLOS1;Note=GCN5L1 family protein;Dbxr…
2	12931276	2	4.4742e-14	AT2G30340	Chr2	Araport11	gene	12931172	12932828	NA	-	NA	ID=AT2G30340;Name=AT2G30340;full_name=LOB domain-containing protein 13;Dbxref=TAIR:2065769;locus_type=protein_coding
5	7173453	3	5.7051e-12	AT5G21100	Chr5	Araport11	gene	7168106	7170961	NA	+	NA	ID=AT5G21100;Name=AT5G21100;Dbxref=TAIR:2178973;locus_type=protein_coding
5	7173453	3	5.7051e-12	AT5G21105	Chr5	Araport11	gene	7172604	7177985	NA	+	NA	ID=AT5G21105;Name=AT5G21105;Dbxref=TAIR:505006625;locus_type=protein_coding
3	981635	5	1.39183e-11	AT3G03828	Chr3	Araport11	gene	979379	979900	NA	+	NA	ID=AT3G03828;Name=AT3G03828;Dbxref=TAIR:4515103021;locus_type=protein_coding
3	981635	5	1.39183e-11	AT3G03830	Chr3	Araport11	gene	979976	980562	NA	-	NA	ID=AT3G03830;Name=AT3G03830;full_name=SMALL AUXIN UP RNA 28;computational_description=SAUR-like auxin-responsive protein family;locus=2079374;locus_type=protein_coding;symbol=SAUR28;Note=SAUR-like auxin-responsive protein family ;Dbxref=TAIR:2079374;locus_type=protein_coding
3	981635	5	1.39183e-11	AT3G03840	Chr3	Araport11	gene	981072	981801	NA	+	NA	ID=AT3G03840;Name=AT3G03840;full_name=SMALL AUXIN UP RNA 27;computational_description=SAUR-like auxin-responsive protein family;locus=2079359;locus_type=protein_coding;symbol=SAUR27;Note=SAUR-like auxin-responsive protein family ;Dbxref=TAIR:2079359;locus_type=protein_coding
3	981635	5	1.39183e-11	AT3G03845	Chr3	Araport11	gene	981969	982040	72	+	NA	ID=AT3G03845;Name=AT3G03845;Dbxref=TAIR:1005716581;locus_type=pre_trna
3	981635	5	1.39183e-11	AT3G03847	Chr3	Araport11	gene	982192	982587	NA	-	NA	ID=AT3G03847;Name=AT3G03847;computational_description=SAUR-like auxin-responsive protein family;locus=504955857;locus_type=protein_coding;Note=SAUR-like auxin-responsive protein family ;Dbxref=TAIR:504955857;locus_type=protein_coding
3	981635	5	1.39183e-11	AT3G03850	Chr3	Araport11	gene	983057	983768	NA	+	NA	ID=AT3G03850;Name=AT3G03850;full_name=SMALL AUXIN UP RNA 26;computational_description=SAUR-like auxin-responsive protein family;locus=2079344;locus_type=protein_coding;symbol=SAUR26;Note=SAUR-like auxin-responsive protein family ;Dbxref=TAIR:2079344;locus_type=protein_coding
3	981635	5	1.39183e-11	AT3G03852	Chr3	Araport11	gene	984099	984170	72	+	NA	ID=AT3G03852;Name=AT3G03852;Dbxref=TAIR:1005716582;locus_type=pre_trna
4	154001	6	6.46104e-11	AT4G00340	Chr4	Araport11	gene	148612	151739	NA	+	NA	ID=AT4G00340;Name=AT4G00340;full_name=receptor-like protein kinase 4;computational_description=receptor-like protein kinase 4;locus=2126021;locus_type=protein_coding;curator_summary=Encodes a receptor-like protein kinase that is expressed in roots. Positively regulates pollen hydration on stigmas as a PCP-Bbeta receptor.;symbol=RLK4;Note=receptor-like protein kinase 4;Dbxref=TAIR:2126021;locus_ty…
4	154001	6	6.46104e-11	AT4G00342	Chr4	Araport11	gene	151733	151912	NA	-	NA	ID=AT4G00342;Name=AT4G00342;Dbxref=TAIR:4515103318;locus_type=protein_coding
4	154001	6	6.46104e-11	AT4G00350	Chr4	Araport11	gene	151849	154178	NA	+	NA	ID=AT4G00350;Name=AT4G00350;Dbxref=TAIR:2126036;locus_type=protein_coding
4	154001	6	6.46104e-11	AT4G00355	Chr4	Araport11	gene	154635	156376	NA	+	NA	ID=AT4G00355;Name=AT4G00355;full_name=ATG8-interacting protein 2;computational_description=mesoderm induction early response protein;locus=505006416;locus_type=protein_coding;curator_summary=Encodes an Atg8-interacting protein that is partially associated with the ER during favorable growth conditions and becomes mainly associated with a spherical compartment that dynamically moves along the ER n…
4	12842905	7	6.50495e-11	AT4G07295	Chr4	Araport11	gene	12841792	12842181	NA	+	NA	ID=AT4G07295;Name=AT4G07295;locus_type=long_noncoding_rna
4	12842905	7	6.50495e-11	AT4G07300	Chr4	Araport11	gene	12841975	12842181	NA	-	NA	ID=AT4G07300;Name=AT4G07300;locus_type=long_noncoding_rna
4	12842905	7	6.50495e-11	AT4G24973	Chr4	Araport11	gene	12840970	12841374	NA	+	NA	ID=AT4G24973;Name=AT4G24973;Dbxref=TAIR:4515103447;locus_type=protein_coding
4	12842905	7	6.50495e-11	AT4G24974	Chr4	Araport11	gene	12842850	12843363	NA	+	NA	ID=AT4G24974;Name=AT4G24974;Dbxref=TAIR:4515103448;locus_type=protein_coding
4	12842905	7	6.50495e-11	AT4G24975	Chr4	Araport11	gene	12843802	12844240	NA	+	NA	ID=AT4G24975;Name=AT4G24975;Dbxref=TAIR:504955469;locus_type=protein_coding
5	4804925	9	7.46706e-11	AT5G14850	Chr5	Araport11	gene	4801870	4805036	NA	-	NA	ID=AT5G14850;Name=AT5G14850;computational_description=Alg9-like mannosyltransferase family;locus=2185485;locus_type=protein_coding;curator_summary=Encodes a putative mannosyltransferase homolog to human PIG-B and yeast GPI10, both of which are involved in the biosynthesis of glycosylphosphatidylinositol (GPI) anchors. Disruption of the gene affects COBRA-LIKE10 localization, a GPI-anchored protei…
5	4804925	9	7.46706e-11	AT5G14860	Chr5	Araport11	gene	4805846	4807837	NA	+	NA	ID=AT5G14860;Name=AT5G14860;Dbxref=TAIR:2185495;locus_type=protein_coding
2	12937670	10	7.9114e-11	AT2G30350	Chr2	Araport11	gene	12934149	12935784	NA	-	NA	ID=AT2G30350;Name=AT2G30350;computational_description=Excinuclease ABC, C subunit, N-terminal;locus=2065775;locus_type=protein_coding;Note=Excinuclease ABC, C subunit, N-terminal;Dbxref=TAIR:2065775;locus_type=protein_coding
2	12937670	10	7.9114e-11	AT2G30360	Chr2	Araport11	gene	12936968	12938834	NA	-	NA	ID=AT2G30360;Name=AT2G30360;full_name=SOS3-interacting protein 4;computational_description=SOS3-interacting protein 4;locus=2065781;locus_type=protein_coding;curator_summary=Encodes a SOS2-like protein kinase that is a member of the CBL-interacting protein kinase family.Loss of function mutants show a decrease in sensitivity to high pH.Phosphorylates AHA2, a plasma membrane H+ ATPase. This phosph…
2	12937670	10	7.9114e-11	AT2G30362	Chr2	Araport11	gene	12937012	12939746	NA	+	NA	ID=AT2G30362;Name=AT2G30362;short_description=Natural;Dbxref=TAIR:4010713660;locus_type=antisense_long_noncoding_rna
5	19736292	12	1.31273e-10	AT5G48657	Chr5	Araport11	gene	19733882	19735726	NA	-	NA	ID=AT5G48657;Name=AT5G48657;Dbxref=TAIR:1006230531;locus_type=protein_coding
5	19736292	12	1.31273e-10	AT5G48660	Chr5	Araport11	gene	19736540	19738538	NA	+	NA	ID=AT5G48660;Name=AT5G48660;Dbxref=TAIR:2152501;locus_type=protein_coding
5	19736292	12	1.31273e-10	AT5G48670	Chr5	Araport11	gene	19738646	19739841	NA	-	NA	ID=AT5G48670;Name=AT5G48670;full_name=AGAMOUS-like 80;computational_description=AGAMOUS-like 80;locus=2152511;locus_type=protein_coding;curator_summary=AGL80 is a member of the MADS box family of genes. AGL80 functions as a transcription factor within the central cell gene regulatory network and controls the expression of downstream genes required for central cell development and function.;symbol…
5	4810748	13	4.24053e-10	AT5G14870	Chr5	Araport11	gene	4808091	4811093	NA	-	NA	ID=AT5G14870;Name=AT5G14870;full_name=cyclic nucleotide-gated channel 18;computational_description=cyclic nucleotide-gated channel 18;locus=2185510;locus_type=protein_coding;curator_summary=Encodes a member of the cyclic nucleotide gated channel family that is asymmetrically localized to the plasma membrane at the growing tip of the pollen tube and is involved in pollen tube growth and pollen tub…
3	972751	14	5.21876e-10	AT3G03800	Chr3	Araport11	gene	969050	971691	NA	+	NA	ID=AT3G03800;Name=AT3G03800;full_name=syntaxin of plants 131;computational_description=syntaxin of plants 131;locus=2079449;locus_type=protein_coding;curator_summary=member of SYP13 Gene Family, triple mutant syp124/125/131 exhibits a severe male gametophytic defect.;symbol=SYP131;Note=syntaxin of plants 131;Dbxref=TAIR:2079449;locus_type=protein_coding
3	972751	14	5.21876e-10	AT3G03810	Chr3	Araport11	gene	971648	976414	NA	-	NA	ID=AT3G03810;Name=AT3G03810;full_name=embryo sac development arrest 30;computational_description=O-fucosyltransferase family protein;locus=2079404;locus_type=protein_coding;symbol=EDA30;Note=O-fucosyltransferase family protein;Dbxref=TAIR:2079404;locus_type=protein_coding
1	10253012	15	1.27457e-09	AT1G29310	Chr1	Araport11	gene	10252241	10254792	NA	+	NA	ID=AT1G29310;Name=AT1G29310;computational_description=SecY protein transport family protein;locus=2029894;locus_type=protein_coding;Note=SecY protein transport family protein;Dbxref=TAIR:2029894;locus_type=protein_coding
1	10253012	15	1.27457e-09	AT1G29320	Chr1	Araport11	gene	10255250	10258343	NA	+	NA	ID=AT1G29320;Name=AT1G29320;Dbxref=TAIR:2013678;locus_type=protein_coding
1	10253011	16	1.6453e-09	AT1G29310	Chr1	Araport11	gene	10252241	10254792	NA	+	NA	ID=AT1G29310;Name=AT1G29310;computational_description=SecY protein transport family protein;locus=2029894;locus_type=protein_coding;Note=SecY protein transport family protein;Dbxref=TAIR:2029894;locus_type=protein_coding
1	10253011	16	1.6453e-09	AT1G29320	Chr1	Araport11	gene	10255250	10258343	NA	+	NA	ID=AT1G29320;Name=AT1G29320;Dbxref=TAIR:2013678;locus_type=protein_coding
2	466298	17	1.89133e-09	AT2G01990	Chr2	Araport11	gene	464994	466955	NA	-	NA	ID=AT2G01990;Name=AT2G01990;Dbxref=TAIR:2041110;locus_type=protein_coding
1	1431196	18	2.06866e-09	AT1G04307	Chr1	Araport11	gene	1429442	1429889	NA	-	NA	ID=AT1G04307;Name=AT1G04307;locus_type=long_noncoding_rna
1	1431196	18	2.06866e-09	AT1G05000	Chr1	Araport11	gene	1425539	1428869	NA	+	NA	ID=AT1G05000;Name=AT1G05000;full_name=plant and fungi atypical dual-specificity phosphatase 1;computational_description=Phosphotyrosine protein phosphatases superfamily protein;locus=2205513;locus_type=protein_coding;curator_summary=Encodes an atypical dual-specificity phosphatase.;symbol=PFA-DSP1;Note=Phosphotyrosine protein phosphatases superfamily protein;Dbxref=TAIR:2205513;locus_type=protein…
1	1431196	18	2.06866e-09	AT1G05005	Chr1	Araport11	gene	1429048	1430056	NA	+	NA	ID=AT1G05005;Name=AT1G05005;locus_type=protein_coding
1	1431196	18	2.06866e-09	AT1G05010	Chr1	Araport11	gene	1431177	1433010	NA	-	NA	ID=AT1G05010;Name=AT1G05010;full_name=ethylene-forming enzyme;computational_description=ethylene-forming enzyme;locus=2205568;locus_type=protein_coding;curator_summary=Encodes 1-aminocyclopropane-1-carboxylate oxidase;symbol=EFE;Note=ethylene-forming enzyme;Dbxref=TAIR:2205568;locus_type=protein_coding
3	17252896	19	2.47214e-09	AT3G07555	Chr3	Araport11	gene	17254700	17255262	NA	+	NA	ID=AT3G07555;Name=AT3G07555;locus_type=long_noncoding_rna
3	17252896	19	2.47214e-09	AT3G46840	Chr3	Araport11	gene	17251011	17254113	NA	+	NA	ID=AT3G46840;Name=AT3G46840;Dbxref=TAIR:2102792;locus_type=protein_coding
3	17252896	19	2.47214e-09	AT3G46845	Chr3	Araport11	gene	17254395	17255802	NA	-	NA	ID=AT3G46845;Name=AT3G46845;locus_type=protein_coding
4	9288698	20	3.79288e-09	AT4G16460	Chr4	Araport11	gene	9284910	9286773	NA	+	NA	ID=AT4G16460;Name=AT4G16460;Dbxref=TAIR:2130664;locus_type=protein_coding
4	9288698	20	3.79288e-09	AT4G16465	Chr4	Araport11	gene	9287209	9287282	74	+	NA	ID=AT4G16465;Name=AT4G16465;Dbxref=TAIR:1005716310;locus_type=pre_trna
4	9288698	20	3.79288e-09	AT4G16470	Chr4	Araport11	gene	9287499	9289612	NA	-	NA	ID=AT4G16470;Name=AT4G16470;Dbxref=TAIR:2130679;locus_type=protein_coding
4	9288698	20	3.79288e-09	AT4G16475	Chr4	Araport11	gene	9289685	9289765	81	+	NA	ID=AT4G16475;Name=AT4G16475;Dbxref=TAIR:1005716306;locus_type=pre_trna
4	9288698	20	3.79288e-09	AT4G16480	Chr4	Araport11	gene	9290403	9293379	NA	+	NA	ID=AT4G16480;Name=AT4G16480;full_name=inositol transporter 4;computational_description=inositol transporter 4;locus=2130689;locus_type=protein_coding;curator_summary=Encodes a high affinity H+:<i>myo</i>-inositol symporter. The only other compound shown to be transported was pinitol, a methylated derivative of <i>myo</i>-inositol. The mRNA is cell-to-cell mobile.;symbol=INT4;Note=inositol transpo…
4	9288699	21	3.79288e-09	AT4G16460	Chr4	Araport11	gene	9284910	9286773	NA	+	NA	ID=AT4G16460;Name=AT4G16460;Dbxref=TAIR:2130664;locus_type=protein_coding
4	9288699	21	3.79288e-09	AT4G16465	Chr4	Araport11	gene	9287209	9287282	74	+	NA	ID=AT4G16465;Name=AT4G16465;Dbxref=TAIR:1005716310;locus_type=pre_trna
4	9288699	21	3.79288e-09	AT4G16470	Chr4	Araport11	gene	9287499	9289612	NA	-	NA	ID=AT4G16470;Name=AT4G16470;Dbxref=TAIR:2130679;locus_type=protein_coding
4	9288699	21	3.79288e-09	AT4G16475	Chr4	Araport11	gene	9289685	9289765	81	+	NA	ID=AT4G16475;Name=AT4G16475;Dbxref=TAIR:1005716306;locus_type=pre_trna
4	9288699	21	3.79288e-09	AT4G16480	Chr4	Araport11	gene	9290403	9293379	NA	+	NA	ID=AT4G16480;Name=AT4G16480;full_name=inositol transporter 4;computational_description=inositol transporter 4;locus=2130689;locus_type=protein_coding;curator_summary=Encodes a high affinity H+:<i>myo</i>-inositol symporter. The only other compound shown to be transported was pinitol, a methylated derivative of <i>myo</i>-inositol. The mRNA is cell-to-cell mobile.;symbol=INT4;Note=inositol transpo…
2	18017728	22	4.5727e-09	AT2G09460	Chr2	Araport11	gene	18017765	18017920	4	-	NA	ID=AT2G09460;Name=AT2G09460;locus_type=small_nucleolar_rna
2	18017728	22	4.5727e-09	AT2G09465	Chr2	Araport11	gene	18018220	18018382	24	-	NA	ID=AT2G09465;Name=AT2G09465;locus_type=small_nucleolar_rna
2	18017728	22	4.5727e-09	AT2G43370	Chr2	Araport11	gene	18013268	18015530	NA	+	NA	ID=AT2G43370;Name=AT2G43370;Dbxref=TAIR:2058141;locus_type=protein_coding
2	18017728	22	4.5727e-09	AT2G43375	Chr2	Araport11	gene	18017116	18018691	NA	-	NA	ID=AT2G43375;Name=AT2G43375;Dbxref=TAIR:4515102986;locus_type=other_rna
2	18017728	22	4.5727e-09	AT2G43386	Chr2	Araport11	gene	18019449	18020088	NA	+	NA	ID=AT2G43386;Name=AT2G43386;Dbxref=TAIR:4515102987;locus_type=protein_coding
5	22419913	23	4.6609e-09	AT5G55260	Chr5	Araport11	gene	22416578	22418990	NA	+	NA	ID=AT5G55260;Name=AT5G55260;full_name=protein phosphatase X 2;computational_description=protein phosphatase X 2;locus=2161700;locus_type=protein_coding;curator_summary=Encodes a protein with similarity to the catalytic subunit of the mammalian PPX protein phospatase.;symbol=PPX2;Note=None;Dbxref=TAIR:2161700;locus_type=protein_coding
5	22419913	23	4.6609e-09	AT5G55270	Chr5	Araport11	gene	22419147	22420518	NA	+	NA	ID=AT5G55270;Name=AT5G55270;computational_description=hypothetical protein (DUF295);Dbxref=locus:2161595;locus_type=protein_coding;Note=Protein of unknown function (DUF295);Dbxref=TAIR:2161595;locus_type=protein_coding
5	22419913	23	4.6609e-09	AT5G55280	Chr5	Araport11	gene	22420600	22422649	NA	-	NA	ID=AT5G55280;Name=AT5G55280;full_name=homolog of bacterial cytokinesis Z-ring protein FTSZ 1-1;computational_description=homolog of bacterial cytokinesis Z-ring protein FTSZ 1-1;locus=2161610;locus_type=protein_coding;curator_summary=Encodes one of two FtsZ proteins, tubulin-like proteins, in Arabidopsis. It is involved in chloroplast division.;symbol=FTSZ1-1;Note=homolog of bacterial cytokinesis…
3	17263484	24	5.96578e-09	AT3G07585	Chr3	Araport11	gene	17261239	17261507	NA	+	NA	ID=AT3G07585;Name=AT3G07585;locus_type=long_noncoding_rna
3	17263484	24	5.96578e-09	AT3G46870	Chr3	Araport11	gene	17262943	17264555	NA	+	NA	ID=AT3G46870;Name=AT3G46870;Dbxref=TAIR:2102832;locus_type=protein_coding
3	17263484	24	5.96578e-09	AT3G46875	Chr3	Araport11	gene	17264580	17264661	82	+	NA	ID=AT3G46875;Name=AT3G46875;Dbxref=TAIR:1005716495;locus_type=pre_trna
3	17263484	24	5.96578e-09	AT3G46880	Chr3	Araport11	gene	17265234	17266266	NA	+	NA	ID=AT3G46880;Name=AT3G46880;Dbxref=TAIR:2102727;locus_type=protein_coding
3	16633651	25	6.87041e-09	AT3G45320	Chr3	Araport11	gene	16631635	16632254	NA	+	NA	ID=AT3G45320;Name=AT3G45320;Dbxref=TAIR:2078322;locus_type=protein_coding
3	16633651	25	6.87041e-09	AT3G45330	Chr3	Araport11	gene	16632261	16634569	NA	-	NA	ID=AT3G45330;Name=AT3G45330;computational_description=Concanavalin A-like lectin protein kinase family protein;locus=2078332;locus_type=protein_coding;Note=Concanavalin A-like lectin protein kinase family protein;Dbxref=TAIR:2078332;locus_type=protein_coding

## Sheet: IberiaTimeGWAS_Genes2.5kb_top25
chr	time_SNP	rank	mixedmodel_p	gene	seqid	source	type	start	end	score	strand	phase	attributes
1	26925289	1	3.80806e-14	AT1G71440	Chr1	Araport11	gene	26921060	26924431	NA	-	NA	ID=AT1G71440;Name=AT1G71440;full_name=PFIFFERLING;computational_description=tubulin folding cofactor E / Pfifferling (PFI);locus=2825339;locus_type=protein_coding;curator_summary=Encodes tubulin-folding cofactor E. Mutant embryos consist of one or a few grossly enlarged cells, surrounded by an endosperm that fails to cellularize and contains a few big nuclei.;symbol=PFI;Note=tubulin folding cofac…
1	26925289	1	3.80806e-14	AT1G71450	Chr1	Araport11	gene	26927012	26928056	NA	+	NA	ID=AT1G71450;Name=AT1G71450;computational_description=Integrase-type DNA-binding superfamily protein;locus=2825329;locus_type=protein_coding;curator_summary=Encodes a member of the DREB subfamily A-4 of ERF/AP2 transcription factor family. The protein contains one AP2 domain. There are 17 members in this subfamily including TINY. FUF1 appears to negatively regulate certain ethylene responsive EDF…
1	6369724	2	6.4726e-14	AT1G18490	Chr1	Araport11	gene	6366520	6368879	NA	+	NA	ID=AT1G18490;Name=AT1G18490;computational_description=2-aminoethanethiol dioxygenase, putative (DUF1637);locus=2014169;locus_type=protein_coding;Note=Protein of unknown function (DUF1637);Dbxref=TAIR:2014169;locus_type=protein_coding
1	6369724	2	6.4726e-14	AT1G18500	Chr1	Araport11	gene	6368966	6373080	NA	+	NA	ID=AT1G18500;Name=AT1G18500;full_name=methylthioalkylmalate synthase-like 4;computational_description=methylthioalkylmalate synthase-like 4;locus=2014179;locus_type=protein_coding;curator_summary=Encodes an active Arabidopsis isopropylmalate synthase IPMS1. Involved in leucine biosynthesis. Do not participate in the chain elongation of glucosinolates. Expressed constitutively throughout the plant…
1	24415814	3	1.59761e-13	AT1G65640	Chr1	Araport11	gene	24410851	24413527	NA	-	NA	ID=AT1G65640;Name=AT1G65640;full_name=degradation of periplasmic proteins 4;Dbxref=TAIR:2018481;locus_type=protein_coding
1	24415814	3	1.59761e-13	AT1G65650	Chr1	Araport11	gene	24415015	24417769	NA	-	NA	ID=AT1G65650;Name=AT1G65650;computational_description=Peptidase C12, ubiquitin carboxyl-terminal hydrolase 1;locus=2018516;locus_type=protein_coding;symbol=UCH2;Note=Peptidase C12, ubiquitin carboxyl-terminal hydrolase 1;Dbxref=TAIR:2018516;locus_type=protein_coding
1	24415814	3	1.59761e-13	AT1G65660	Chr1	Araport11	gene	24418071	24421361	NA	-	NA	ID=AT1G65660;Name=AT1G65660;full_name=SWELLMAP 1;computational_description=Pre-mRNA splicing Prp18-interacting factor;locus=2018496;locus_type=protein_coding;curator_summary=Encodes a CCHC zinc finger protein that may function as a step II splicing factor. In an epigenetic allele of SMP1 (in which SMP1 and SMP2 mRNA is reduced) organs are smaller and contain fewer cells.;symbol=SMP1;Note=Pre-mRNA…
1	7433641	4	2.09055e-13	AT1G05643	Chr1	Araport11	gene	7433801	7434105	NA	-	NA	ID=AT1G05643;Name=AT1G05643;locus_type=long_noncoding_rna
1	7433641	4	2.09055e-13	AT1G21230	Chr1	Araport11	gene	7429895	7432477	NA	+	NA	ID=AT1G21230;Name=AT1G21230;full_name=wall associated kinase 5;computational_description=wall associated kinase 5;locus=2014962;locus_type=protein_coding;curator_summary=encodes a wall-associated kinase The mRNA is cell-to-cell mobile.;symbol=WAK5;Note=wall associated kinase 5;Dbxref=TAIR:2014962;locus_type=protein_coding
1	7433641	4	2.09055e-13	AT1G21240	Chr1	Araport11	gene	7434235	7436830	NA	+	NA	ID=AT1G21240;Name=AT1G21240;full_name=wall associated kinase 3;computational_description=wall associated kinase 3;locus=2014897;locus_type=protein_coding;curator_summary=encodes a wall-associated kinase The mRNA is cell-to-cell mobile.;symbol=WAK3;Note=wall associated kinase 3;Dbxref=TAIR:2014897;locus_type=protein_coding
1	4690339	5	7.49734e-13	AT1G13670	Chr1	Araport11	gene	4688018	4689265	NA	+	NA	ID=AT1G13670;Name=AT1G13670;computational_description=hypothetical protein;Dbxref=locus:2023892;locus_type=protein_coding;Note=None;Dbxref=TAIR:2023892;locus_type=protein_coding
1	4690339	5	7.49734e-13	AT1G13680	Chr1	Araport11	gene	4690293	4692841	NA	+	NA	ID=AT1G13680;Name=AT1G13680;computational_description=PLC-like phosphodiesterases superfamily protein;Dbxref=locus:2023898;locus_type=protein_coding;Note=PLC-like phosphodiesterases superfamily protein;Dbxref=TAIR:2023898;locus_type=protein_coding
4	7251910	6	1.91913e-12	AT4G12110	Chr4	Araport11	gene	7254029	7256406	NA	+	NA	ID=AT4G12110;Name=AT4G12110;full_name=sterol-4alpha-methyl oxidase 1-1;computational_description=sterol-4alpha-methyl oxidase 1-1;locus=2118121;locus_type=protein_coding;curator_summary=Encodes a member of the SMO1 family of sterol 4alpha-methyl oxidases. More specifically functions as a 4,4-dimethyl-9beta,19-cyclopropylsterol-4alpha-methyl oxidase. Works together with SMO1-2 to maintain correct …
1	342350	7	2.23199e-12	AT1G01970	Chr1	Araport11	gene	338241	340088	NA	+	NA	ID=AT1G01970;Name=AT1G01970;Dbxref=TAIR:2025442;locus_type=protein_coding
1	342350	7	2.23199e-12	AT1G01980	Chr1	Araport11	gene	340108	342040	NA	-	NA	ID=AT1G01980;Name=AT1G01980;computational_description=FAD-binding Berberine family protein;locus=2025452;locus_type=protein_coding;curator_summary=Encodes an oligogalacturonide oxidase that inactivates the elicitor-active oligogalacturonides (OGs).;Note=FAD-binding Berberine family protein;Dbxref=TAIR:2025452;locus_type=protein_coding
1	342350	7	2.23199e-12	AT1G01990	Chr1	Araport11	gene	342918	344400	NA	-	NA	ID=AT1G01990;Name=AT1G01990;Dbxref=TAIR:2025462;locus_type=protein_coding
1	6614751	8	2.9633e-12	AT1G19140	Chr1	Araport11	gene	6610652	6612609	NA	-	NA	ID=AT1G19140;Name=AT1G19140;computational_description=ubiquinone biosynthesis COQ9-like protein;locus=2011271;locus_type=protein_coding;Note=None;Dbxref=TAIR:2011271;locus_type=protein_coding
1	6614751	8	2.9633e-12	AT1G19150	Chr1	Araport11	gene	6612630	6613972	NA	+	NA	ID=AT1G19150;Name=AT1G19150;full_name=photosystem I light harvesting complex gene 6;computational_description=PSI type II chlorophyll a/b-binding protein (Lhca2*1);locus=2202150;locus_type=protein_coding;curator_summary=PSI type II chlorophyll a/b-binding protein (Lhca2*1) mRNA, The mRNA is cell-to-cell mobile.;symbol=Lhca6;Note=photosystem I light harvesting complex gene 6;Dbxref=TAIR:2202150;lo…
1	6614751	8	2.9633e-12	AT1G19160	Chr1	Araport11	gene	6614087	6615214	NA	-	NA	ID=AT1G19160;Name=AT1G19160;Dbxref=TAIR:2202160;locus_type=protein_coding
1	6614751	8	2.9633e-12	AT1G19170	Chr1	Araport11	gene	6616602	6619006	NA	+	NA	ID=AT1G19170;Name=AT1G19170;computational_description=Pectin lyase-like superfamily protein;locus=2202170;locus_type=protein_coding;Note=Pectin lyase-like superfamily protein;Dbxref=TAIR:2202170;locus_type=protein_coding
4	13256335	9	3.4297e-12	AT4G26150	Chr4	Araport11	gene	13253084	13255106	NA	+	NA	ID=AT4G26150;Name=AT4G26150;full_name=cytokinin-responsive gata factor 1;computational_description=cytokinin-responsive gata factor 1;locus=2120845;locus_type=protein_coding;curator_summary=Encodes a member of the GATA factor family of zinc finger transcription factors. Modulate chlorophyll biosynthesis and glutamate synthase (GLU1/Fd-GOGAT) expression.;symbol=CGA1;Note=cytokinin-responsive gata …
4	13256335	9	3.4297e-12	AT4G26160	Chr4	Araport11	gene	13255251	13256879	NA	+	NA	ID=AT4G26160;Name=AT4G26160;full_name=atypical CYS HIS rich thioredoxin 1;computational_description=atypical CYS HIS rich thioredoxin 1;locus=2120860;locus_type=protein_coding;curator_summary=Encodes a member of the thioredoxin family protein. Located in the chloroplast. Shows high activity towards the chloroplast 2-Cys peroxiredoxin A, and poor activity towards the chloroplast NADP-malate dehydr…
4	13256335	9	3.4297e-12	AT4G26170	Chr4	Araport11	gene	13256930	13259384	NA	+	NA	ID=AT4G26170;Name=AT4G26170;computational_description=transcription factor;locus=2120869;locus_type=protein_coding;Note=None;Dbxref=TAIR:2120869;locus_type=protein_coding
4	13256338	10	3.4297e-12	AT4G26150	Chr4	Araport11	gene	13253084	13255106	NA	+	NA	ID=AT4G26150;Name=AT4G26150;full_name=cytokinin-responsive gata factor 1;computational_description=cytokinin-responsive gata factor 1;locus=2120845;locus_type=protein_coding;curator_summary=Encodes a member of the GATA factor family of zinc finger transcription factors. Modulate chlorophyll biosynthesis and glutamate synthase (GLU1/Fd-GOGAT) expression.;symbol=CGA1;Note=cytokinin-responsive gata …
4	13256338	10	3.4297e-12	AT4G26160	Chr4	Araport11	gene	13255251	13256879	NA	+	NA	ID=AT4G26160;Name=AT4G26160;full_name=atypical CYS HIS rich thioredoxin 1;computational_description=atypical CYS HIS rich thioredoxin 1;locus=2120860;locus_type=protein_coding;curator_summary=Encodes a member of the thioredoxin family protein. Located in the chloroplast. Shows high activity towards the chloroplast 2-Cys peroxiredoxin A, and poor activity towards the chloroplast NADP-malate dehydr…
4	13256338	10	3.4297e-12	AT4G26170	Chr4	Araport11	gene	13256930	13259384	NA	+	NA	ID=AT4G26170;Name=AT4G26170;computational_description=transcription factor;locus=2120869;locus_type=protein_coding;Note=None;Dbxref=TAIR:2120869;locus_type=protein_coding
4	13094027	11	3.97116e-12	AT4G25690	Chr4	Araport11	gene	13090209	13091798	NA	-	NA	ID=AT4G25690;Name=AT4G25690;Dbxref=TAIR:2131376;locus_type=protein_coding
4	13094027	11	3.97116e-12	AT4G25700	Chr4	Araport11	gene	13093869	13096049	NA	-	NA	ID=AT4G25700;Name=AT4G25700;full_name=beta-hydroxylase 1;computational_description=beta-hydroxylase 1;locus=2131381;locus_type=protein_coding;curator_summary=Converts beta-carotene to zeaxanthin via cryptoxanthin.;symbol=BETA-OHASE 1;Note=beta-hydroxylase 1;Dbxref=TAIR:2131381;locus_type=protein_coding
1	20349563	12	6.47937e-12	AT1G54470	Chr1	Araport11	gene	20344698	20348097	NA	+	NA	ID=AT1G54470;Name=AT1G54470;full_name=resistance to Peronospora parasitica 27;computational_description=resistance to peronospora parasitica protein;locus=2020058;locus_type=protein_coding;curator_summary=Encodes a Cf-like gene in Arabidopsis that confers downy mildew resistance to several isolates of Peronospora parasitica.;symbol=RPP27;Note=RNI-like superfamily protein;Dbxref=TAIR:2020058;locus…
1	20349563	12	6.47937e-12	AT1G54475	Chr1	Araport11	gene	20348397	20349032	NA	+	NA	ID=AT1G54475;Name=AT1G54475;locus_type=protein_coding
1	20349563	12	6.47937e-12	AT1G54490	Chr1	Araport11	gene	20350109	20356916	NA	+	NA	ID=AT1G54490;Name=AT1G54490;full_name=exoribonuclease 4;computational_description=exoribonuclease 4;locus=2020073;locus_type=protein_coding;curator_summary=Involved in the ethylene response. XRN4 does not appear to regulate ethylene signaling via an RNA-INDUCED SILENCING COMPLEX-based RNA silencing mechanism but acts by independent means. Endogenous suppressor of posttranscriptional gene silencin…
5	5979903	13	2.21043e-11	AT5G18065	Chr5	Araport11	gene	5978546	5980599	NA	+	NA	ID=AT5G18065;Name=AT5G18065;computational_description=target of trans acting-siR480/255 protein;locus=504954875;locus_type=protein_coding;Note=None;Dbxref=TAIR:504954875;locus_type=protein_coding
5	5979903	13	2.21043e-11	AT5G18070	Chr5	Araport11	gene	5980769	5983135	NA	+	NA	ID=AT5G18070;Name=AT5G18070;full_name=DNA-DAMAGE-REPAIR/TOLERATION 101;computational_description=phosphoglucosamine mutase-like protein;locus=2172294;locus_type=protein_coding;curator_summary=Encodes a novel protein involved in DNA repair from UV damage. Isolated by functional complementation of E. coli UV-sensitive mutants (UVR genes).;symbol=DRT101;Note=phosphoglucosamine mutase-related;Dbxref=…
1	6656822	14	2.23386e-11	AT1G19260	Chr1	Araport11	gene	6657260	6659569	NA	-	NA	ID=AT1G19260;Name=AT1G19260;computational_description=TTF-type zinc finger protein with HAT dimerization domain-containing protein;locus=2202165;locus_type=protein_coding;Note=TTF-type zinc finger protein with HAT dimerisation domain;Dbxref=TAIR:2202165;locus_type=protein_coding
1	7201363	15	2.57383e-11	AT1G05567	Chr1	Araport11	gene	7199048	7199427	NA	-	NA	ID=AT1G05567;Name=AT1G05567;locus_type=long_noncoding_rna
1	7201363	15	2.57383e-11	AT1G20740	Chr1	Araport11	gene	7200332	7201737	NA	+	NA	ID=AT1G20740;Name=AT1G20740;Dbxref=TAIR:2030402;locus_type=protein_coding
1	7201363	15	2.57383e-11	AT1G20750	Chr1	Araport11	gene	7203302	7209013	NA	-	NA	ID=AT1G20750;Name=AT1G20750;Dbxref=TAIR:2030412;locus_type=protein_coding
3	23239467	16	2.77929e-11	AT3G62850	Chr3	Araport11	gene	23237487	23239155	NA	-	NA	ID=AT3G62850;Name=AT3G62850;Dbxref=TAIR:2081700;locus_type=protein_coding
3	23239467	16	2.77929e-11	AT3G62860	Chr3	Araport11	gene	23239264	23242274	NA	-	NA	ID=AT3G62860;Name=AT3G62860;computational_description=alpha/beta-Hydrolases superfamily protein;locus=2081710;locus_type=protein_coding;Note=alpha/beta-Hydrolases superfamily protein;Dbxref=TAIR:2081710;locus_type=protein_coding
2	7415602	17	1.69087e-10	AT2G17050	Chr2	Araport11	gene	7410704	7415802	NA	-	NA	ID=AT2G17050;Name=AT2G17050;Dbxref=TAIR:2827629;locus_type=protein_coding
2	7415602	17	1.69087e-10	AT2G17055	Chr2	Araport11	gene	7417875	7418651	NA	-	NA	ID=AT2G17055;Name=AT2G17055;Dbxref=TAIR:1006230067;locus_type=protein_coding
4	11637997	18	1.92278e-10	AT4G21920	Chr4	Araport11	gene	11635877	11636720	NA	-	NA	ID=AT4G21920;Name=AT4G21920;Dbxref=TAIR:2141682;locus_type=protein_coding
4	11637997	18	1.92278e-10	AT4G21926	Chr4	Araport11	gene	11638658	11640164	NA	-	NA	ID=AT4G21926;Name=AT4G21926;Dbxref=TAIR:4515103435;locus_type=protein_coding
4	11637997	18	1.92278e-10	AT4G21930	Chr4	Araport11	gene	11639757	11640583	NA	+	NA	ID=AT4G21930;Name=AT4G21930;Dbxref=TAIR:2141687;locus_type=protein_coding
1	574710	19	2.13388e-10	AT1G02660	Chr1	Araport11	gene	571826	575085	NA	-	NA	ID=AT1G02660;Name=AT1G02660;computational_description=alpha/beta-Hydrolases superfamily protein;locus=2196045;locus_type=protein_coding;Note=alpha/beta-Hydrolases superfamily protein;Dbxref=TAIR:2196045;locus_type=protein_coding
1	574710	19	2.13388e-10	AT1G02670	Chr1	Araport11	gene	575922	580532	NA	+	NA	ID=AT1G02670;Name=AT1G02670;Dbxref=TAIR:2196115;locus_type=protein_coding
3	23252879	20	3.56646e-10	AT3G62900	Chr3	Araport11	gene	23248129	23255297	NA	-	NA	ID=AT3G62900;Name=AT3G62900;Dbxref=TAIR:2081655;locus_type=protein_coding
5	16229065	21	4.78051e-10	AT5G40490	Chr5	Araport11	gene	16225326	16227757	NA	+	NA	ID=AT5G40490;Name=AT5G40490;computational_description=RNA-binding (RRM/RBD/RNP motifs) family protein;Dbxref=locus:2168848;locus_type=protein_coding;Note=RNA-binding (RRM/RBD/RNP motifs) family protein;Dbxref=TAIR:2168848;locus_type=protein_coding
5	16229065	21	4.78051e-10	AT5G40500	Chr5	Araport11	gene	16227771	16228693	NA	+	NA	ID=AT5G40500;Name=AT5G40500;Dbxref=TAIR:2168723;locus_type=protein_coding
5	16229065	21	4.78051e-10	AT5G40510	Chr5	Araport11	gene	16228960	16231142	NA	+	NA	ID=AT5G40510;Name=AT5G40510;Dbxref=TAIR:2168733;locus_type=protein_coding
5	16229065	21	4.78051e-10	AT5G40520	Chr5	Araport11	gene	16231143	16234348	NA	-	NA	ID=AT5G40520;Name=AT5G40520;Dbxref=TAIR:2168748;locus_type=protein_coding
4	10269234	23	7.70013e-10	AT4G03005	Chr4	Araport11	gene	10268158	10269155	NA	+	NA	ID=AT4G03005;Name=AT4G03005;locus_type=novel_transcribed_region
4	10269234	23	7.70013e-10	AT4G06835	Chr4	Araport11	gene	10268702	10268965	NA	-	NA	ID=AT4G06835;Name=AT4G06835;locus_type=long_noncoding_rna
1	11263358	24	7.92597e-10	AT1G31450	Chr1	Araport11	gene	11259851	11261234	NA	-	NA	ID=AT1G31450;Name=AT1G31450;computational_description=Eukaryotic aspartyl protease family protein;locus=2206184;locus_type=protein_coding;Note=Eukaryotic aspartyl protease family protein;Dbxref=TAIR:2206184;locus_type=protein_coding
1	11263358	24	7.92597e-10	AT1G31460	Chr1	Araport11	gene	11261443	11263364	NA	-	NA	ID=AT1G31460;Name=AT1G31460;Dbxref=TAIR:2206189;locus_type=protein_coding
1	11263358	24	7.92597e-10	AT1G31470	Chr1	Araport11	gene	11262918	11264963	NA	-	NA	ID=AT1G31470;Name=AT1G31470;full_name=NUCLEAR FUSION DEFECTIVE 4;computational_description=Major facilitator superfamily protein;locus=2206169;locus_type=protein_coding;symbol=NFD4;Note=Major facilitator superfamily protein;Dbxref=TAIR:2206169;locus_type=protein_coding
1	11263358	24	7.92597e-10	AT1G31480	Chr1	Araport11	gene	11265816	11271701	NA	+	NA	ID=AT1G31480;Name=AT1G31480;full_name=SHOOT GRAVITROPISM 2;computational_description=shoot gravitropism 2 (SGR2);locus=2028641;locus_type=protein_coding;curator_summary=encodes a novel protein that may be part of a gene family represented by bovine phosphatidic acid-preferring phospholipase A1 (PA-PLA1)containing a putative transmembrane domain. SGR2 is involved in the formation and function of t…
1	7687866	25	1.25574e-09	AT1G21890	Chr1	Araport11	gene	7682584	7685662	NA	-	NA	ID=AT1G21890;Name=AT1G21890;full_name=Usually multiple acids move in and out Transporters 19;computational_description=nodulin MtN21 /EamA-like transporter family protein;locus=2201148;locus_type=protein_coding;curator_summary=nodulin MtN21-like transporter family protein;symbol=UMAMIT19;Note=nodulin MtN21 /EamA-like transporter family protein;Dbxref=TAIR:2201148;locus_type=protein_coding

## Sheet: GermanyTimeGWAS_Genes2.5kb_top2
chr	time_SNP	rank	mixedmodel_p	gene	seqid	source	type	start	end	score	strand	phase	attributes
1	11468390	1	6.66134e-16	AT1G31930	Chr1	Araport11	gene	11464934	11469207	NA	+	NA	ID=AT1G31930;Name=AT1G31930;full_name=extra-large GTP-binding protein 3;computational_description=extra-large GTP-binding protein 3;locus=2034446;locus_type=protein_coding;curator_summary=Encodes XLG3 (extra-large G protein 3) that shows significant similarity to the G protein alpha subunit in its C terminal region. Involved in the regulation of root morphological and growth responses.;symbol=XLG…
1	11468390	1	6.66134e-16	AT1G31935	Chr1	Araport11	gene	11469482	11470010	NA	+	NA	ID=AT1G31935;Name=AT1G31935;Note=other RNA;Dbxref=TAIR:4515102618;locus_type=other_rna
1	11468390	1	6.66134e-16	AT1G31940	Chr1	Araport11	gene	11470056	11471481	NA	-	NA	ID=AT1G31940;Name=AT1G31940;Dbxref=TAIR:2034441;locus_type=protein_coding
4	13265656	3	7.91589e-14	AT4G26190	Chr4	Araport11	gene	13262139	13267020	NA	-	NA	ID=AT4G26190;Name=AT4G26190;Dbxref=TAIR:2120883;locus_type=protein_coding
5	15104619	4	9.23706e-14	AT5G37930	Chr5	Araport11	gene	15102065	15103730	NA	-	NA	ID=AT5G37930;Name=AT5G37930;Dbxref=TAIR:2153784;locus_type=protein_coding
2	16279765	6	2.57017e-13	AT2G38995	Chr2	Araport11	gene	16281959	16284872	NA	+	NA	ID=AT2G38995;Name=AT2G38995;Dbxref=TAIR:504955909;locus_type=protein_coding
3	18865188	7	5.66103e-13	AT3G08155	Chr3	Araport11	gene	18865873	18866107	NA	+	NA	ID=AT3G08155;Name=AT3G08155;locus_type=long_noncoding_rna
3	18865188	7	5.66103e-13	AT3G08160	Chr3	Araport11	gene	18866820	18867021	NA	+	NA	ID=AT3G08160;Name=AT3G08160;locus_type=long_noncoding_rna
3	18865188	7	5.66103e-13	AT3G50750	Chr3	Araport11	gene	18861749	18863397	NA	-	NA	ID=AT3G50750;Name=AT3G50750;full_name=BES1/BZR1 homolog 1;computational_description=BES1/BZR1 homolog 1;locus=2101719;locus_type=protein_coding;symbol=BEH1;Note=BES1/BZR1 homolog 1;Dbxref=TAIR:2101719;locus_type=protein_coding
2	12367036	8	6.39044e-13	AT2G28810	Chr2	Araport11	gene	12363426	12365377	NA	+	NA	ID=AT2G28810;Name=AT2G28810;Dbxref=TAIR:2053175;locus_type=protein_coding
2	12367036	8	6.39044e-13	AT2G28815	Chr2	Araport11	gene	12367001	12368064	NA	-	NA	ID=AT2G28815;Name=AT2G28815;locus_type=protein_coding
2	12367036	8	6.39044e-13	AT2G28830	Chr2	Araport11	gene	12368220	12370420	NA	-	NA	ID=AT2G28830;Name=AT2G28830;full_name=PLANT U-BOX 12;computational_description=armadillo/beta-catenin repeat protein;locus=2053190;locus_type=protein_coding;curator_summary=Encodes a U-box E3 ubiquitin ligase involved in ubiquitination of pattern recognition receptor FLS2.pub12/pub13 double mutants enhanced chitin-induced ROS production and callose deposition suggesting they function redundantly …
1	16238291	9	1.05038e-12	AT1G43140	Chr1	Araport11	gene	16232785	16236109	NA	+	NA	ID=AT1G43140;Name=AT1G43140;Dbxref=TAIR:2018645;locus_type=protein_coding
1	16238291	9	1.05038e-12	AT1G43145	Chr1	Araport11	gene	16238525	16240015	NA	+	NA	ID=AT1G43145;Name=AT1G43145;Dbxref=TAIR:1006230708;locus_type=protein_coding
2	8886413	12	7.90901e-12	AT2G20613	Chr2	Araport11	gene	8886037	8886444	NA	-	NA	ID=AT2G20613;Name=AT2G20613;Dbxref=TAIR:2827373;locus_type=protein_coding
2	8886413	12	7.90901e-12	AT2G20616	Chr2	Araport11	gene	8887116	8888305	NA	-	NA	ID=AT2G20616;Name=AT2G20616;Dbxref=TAIR:2827368;locus_type=protein_coding
2	8886413	12	7.90901e-12	AT2G20618	Chr2	Araport11	gene	8888880	8889303	NA	+	NA	ID=AT2G20618;Name=AT2G20618;Dbxref=TAIR:4010713638;locus_type=protein_coding
2	12367072	13	8.08764e-12	AT2G28810	Chr2	Araport11	gene	12363426	12365377	NA	+	NA	ID=AT2G28810;Name=AT2G28810;Dbxref=TAIR:2053175;locus_type=protein_coding
2	12367072	13	8.08764e-12	AT2G28815	Chr2	Araport11	gene	12367001	12368064	NA	-	NA	ID=AT2G28815;Name=AT2G28815;locus_type=protein_coding
2	12367072	13	8.08764e-12	AT2G28830	Chr2	Araport11	gene	12368220	12370420	NA	-	NA	ID=AT2G28830;Name=AT2G28830;full_name=PLANT U-BOX 12;computational_description=armadillo/beta-catenin repeat protein;locus=2053190;locus_type=protein_coding;curator_summary=Encodes a U-box E3 ubiquitin ligase involved in ubiquitination of pattern recognition receptor FLS2.pub12/pub13 double mutants enhanced chitin-induced ROS production and callose deposition suggesting they function redundantly …
2	12367073	14	4.59309e-11	AT2G28810	Chr2	Araport11	gene	12363426	12365377	NA	+	NA	ID=AT2G28810;Name=AT2G28810;Dbxref=TAIR:2053175;locus_type=protein_coding
2	12367073	14	4.59309e-11	AT2G28815	Chr2	Araport11	gene	12367001	12368064	NA	-	NA	ID=AT2G28815;Name=AT2G28815;locus_type=protein_coding
2	12367073	14	4.59309e-11	AT2G28830	Chr2	Araport11	gene	12368220	12370420	NA	-	NA	ID=AT2G28830;Name=AT2G28830;full_name=PLANT U-BOX 12;computational_description=armadillo/beta-catenin repeat protein;locus=2053190;locus_type=protein_coding;curator_summary=Encodes a U-box E3 ubiquitin ligase involved in ubiquitination of pattern recognition receptor FLS2.pub12/pub13 double mutants enhanced chitin-induced ROS production and callose deposition suggesting they function redundantly …
3	16168690	15	4.91379e-11	AT3G44600	Chr3	Araport11	gene	16164935	16169304	NA	-	NA	ID=AT3G44600;Name=AT3G44600;full_name=cyclophilin 71;computational_description=cyclophilin71;locus=2076003;locus_type=protein_coding;curator_summary=Cyclophilin71 is a WD40 domain cyclophilin, which functions in gene repression, organogenesis and meristem development. CYP71 physically interacts with histone H3.;symbol=CYP71;Note=cyclophilin71;Dbxref=TAIR:2076003;locus_type=protein_coding
1	13480704	16	5.39196e-11	AT1G36078	Chr1	Araport11	gene	13481665	13482785	NA	-	NA	ID=AT1G36078;Name=AT1G36078;Dbxref=TAIR:4010713518;locus_type=protein_coding
1	23916160	19	2.67351e-10	AT1G64390	Chr1	Araport11	gene	23911024	23915236	NA	+	NA	ID=AT1G64390;Name=AT1G64390;full_name=glycosyl hydrolase 9C2;computational_description=glycosyl hydrolase 9C2;locus=2014205;locus_type=protein_coding;symbol=GH9C2;Note=glycosyl hydrolase 9C2;Dbxref=TAIR:2014205;locus_type=protein_coding
1	23916160	19	2.67351e-10	AT1G64400	Chr1	Araport11	gene	23915570	23919835	NA	-	NA	ID=AT1G64400;Name=AT1G64400;full_name=long-chain acyl-CoA synthetase 3;computational_description=AMP-dependent synthetase and ligase family protein;locus=2014265;locus_type=protein_coding;symbol=LACS3;Note=AMP-dependent synthetase and ligase family protein;Dbxref=TAIR:2014265;locus_type=protein_coding
2	18050339	20	2.90177e-10	AT2G43465	Chr2	Araport11	gene	18047533	18049794	NA	-	NA	ID=AT2G43465;Name=AT2G43465;Dbxref=TAIR:5019474741;locus_type=protein_coding
2	18050339	20	2.90177e-10	AT2G43470	Chr2	Araport11	gene	18049799	18051589	NA	-	NA	ID=AT2G43470;Name=AT2G43470;Dbxref=TAIR:2058188;locus_type=protein_coding
1	17198351	21	3.84918e-10	AT1G45976	Chr1	Araport11	gene	17199314	17200841	NA	+	NA	ID=AT1G45976;Name=AT1G45976;full_name=S-ribonuclease binding protein 1;computational_description=S-ribonuclease binding protein 1;locus=2825812;locus_type=protein_coding;symbol=SBP1;Note=S-ribonuclease binding protein 1;Dbxref=TAIR:2825812;locus_type=protein_coding
1	24998241	22	3.99274e-10	AT1G66970	Chr1	Araport11	gene	24992386	24996359	NA	-	NA	ID=AT1G66970;Name=AT1G66970;full_name=SHV3-like 2;computational_description=SHV3-like 2;locus=2019738;locus_type=protein_coding;curator_summary=Encodes a member of the glycerophosphodiester phosphodiesterase like (GDPD-like) family.;symbol=SVL2;Note=SHV3-like 2;Dbxref=TAIR:2019738;locus_type=protein_coding
1	24998241	22	3.99274e-10	AT1G66980	Chr1	Araport11	gene	24997223	25002239	NA	-	NA	ID=AT1G66980;Name=AT1G66980;full_name=suppressor of npr1-1 constitutive 4;Dbxref=TAIR:2019708;locus_type=protein_coding
5	19910689	24	4.76996e-10	AT5G49120	Chr5	Araport11	gene	19908614	19909452	NA	-	NA	ID=AT5G49120;Name=AT5G49120;Dbxref=TAIR:2155174;locus_type=protein_coding
4	9288699	25	8.60565e-10	AT4G16460	Chr4	Araport11	gene	9284910	9286773	NA	+	NA	ID=AT4G16460;Name=AT4G16460;Dbxref=TAIR:2130664;locus_type=protein_coding
4	9288699	25	8.60565e-10	AT4G16465	Chr4	Araport11	gene	9287209	9287282	74	+	NA	ID=AT4G16465;Name=AT4G16465;Dbxref=TAIR:1005716310;locus_type=pre_trna
4	9288699	25	8.60565e-10	AT4G16470	Chr4	Araport11	gene	9287499	9289612	NA	-	NA	ID=AT4G16470;Name=AT4G16470;Dbxref=TAIR:2130679;locus_type=protein_coding
4	9288699	25	8.60565e-10	AT4G16475	Chr4	Araport11	gene	9289685	9289765	81	+	NA	ID=AT4G16475;Name=AT4G16475;Dbxref=TAIR:1005716306;locus_type=pre_trna
4	9288699	25	8.60565e-10	AT4G16480	Chr4	Araport11	gene	9290403	9293379	NA	+	NA	ID=AT4G16480;Name=AT4G16480;full_name=inositol transporter 4;computational_description=inositol transporter 4;locus=2130689;locus_type=protein_coding;curator_summary=Encodes a high affinity H+:<i>myo</i>-inositol symporter. The only other compound shown to be transported was pinitol, a methylated derivative of <i>myo</i>-inositol. The mRNA is cell-to-cell mobile.;symbol=INT4;Note=inositol transpo…
